# Supplementary material for: Decreased microRNA levels lead to deleterious increases in neuronal M2 muscarinic receptors in Spinal Muscular Atrophy models
Source: eLife. 2017 May 2;6:e20752. doi: 10.7554/eLife.20752 (PMC5413352; doi:10.7554/eLife.20752)
Supplement: Figure 1—source data 1. — Raw data and statistical analysis that correspond to RFP::SNB-1 localization analysis in Figure 1—figure supplement 2. DOI: http://dx.doi.org/10.7554/eLife.20752.004 [file elife-20752-fig1-data1.xlsx]

## Sheet: Fig 1a
O'Hern et al.
Raw Data for Figure 1
Pumping Data
RAW DATA						PUMPS PER MINUTE
Trial 1	N2	mel-46(tm1739)	mel-46(tm1739);ytEx211			Trial 1	N2	mel-46(tm1739)	mel-46(tm1739);ytEx211
Animal						Animal
1	35	2	39			1	210	12	234
2	38	0	45			2	228	0	270
3	42	21	38			3	252	126	228
4	41	4	40			4	246	24	240
5	39	35	39			5	234	210	234
6	35	37	36			6	210	222	216
7	38	33	31			7	228	198	186
8	37	27	42			8	222	162	252
9	35	40	39			9	210	240	234
10	39	36	41			10	234	216	246
11	37	23	41			11	222	138	246
12	46	19	22			12	276	114	132
13	40	10	45			13	240	60	270
14	34	0	42			14	204	0	252
15	38	39	41			15	228	234	246
Trial 2						Trial 2
Animal						Animal
1	37	0	55			1	222	0	330
2	41	30	53			2	246	180	318
3	40	2	45			3	240	12	270
4	45	0	49			4	270	0	294
5	42	0	47			5	252	0	282
6	36	41	54			6	216	246	324
7	42	31	51			7	252	186	306
8	43	3	53			8	258	18	318
9	48	0	49			9	288	0	294
10	44	0	50			10	264	0	300
11	42	0	53			11	252	0	318
12	34		52			12	204		312
13	44		47			13	264		282
Trial 3						Trial 3
Animal						Animal
1	44	0	49			1	264	0	294
2	49	38	46			2	294	228	276
3	53	2	49			3	318	12	294
4	39	28	38			4	234	168	228
5	50	0	51			5	300	0	306
6	44	33	41			6	264	198	246
7	49	7	43			7	294	42	258
8	50	39	42			8	300	234	252
9	35	1	49			9	210	6	294
10	41	32	46			10	246	192	276
Average	41.2105	17.0278	44.5526			Average	247.263	102.167	267.316
STDEV	4.99274	16.3121	6.8446			STDEV	29.9564	97.8727	41.0676
SEM	0.809929	2.71868	1.11034			SEM	4.85958	16.3121	6.66204
Mann Whitney U-test
P Value	N2	mel-46(tm1739)	mel-46(tm1739);ytEx211
N2		p<0.0001	p=0.00614
mel-46(tm1739)			p<0.0001

## Sheet: Fig 1b
N2	Time	Paralysed	Total	Ratio		N2	Time	Paralysed	Total	Ratio		N2	Time	Paralysed	Total	Ratio		control	Time	Ratio	Ratio	Ratio	Average	STDEV	SEM
Trial 1	0	0	16	0		Trial 2	0	0	13	0		Trial 3	0	0	16	0		Trial 1+2+3	0	0	0	0	0	0	0
	60	0	16	0			60	0	13	0			60	0	16	0			60	0	0	0	0	0	0
	120	1	16	0.0625			120	0	13	0			120	1	16	0.0625			120	0.0625	0	0.0625	0.0416667	0.0360844	0.0255155
	180	7	16	0.4375			180	3	13	0.230769			180	3	16	0.1875			180	0.4375	0.230769	0.1875	0.285256	0.13361	0.0944766
	240	9	16	0.5625			240	6	13	0.461538			240	7	16	0.4375			240	0.5625	0.461538	0.4375	0.487179	0.0663276	0.0469007
	300	9	16	0.5625			300	7	13	0.538462			300	8	16	0.5			300	0.5625	0.538462	0.5	0.533654	0.0315261	0.0222924
	360	11	16	0.6875			360	8	13	0.615385			360	9	16	0.5625			360	0.6875	0.615385	0.5625	0.621795	0.0627461	0.0443682
	420	13	16	0.8125			420	10	13	0.769231			420	13	16	0.8125			420	0.8125	0.769231	0.8125	0.798077	0.0249815	0.0176646
mel-46(tm1739)	Time	Paralysed	Total	Ratio		mel-46(tm1739)	Time	Paralysed	Total	Ratio		mel-46(tm1739)	Time	Paralysed	Total	Ratio		mel-46(tm1739)	Time	Ratio	Ratio	Ratio	Average	STDEV	SEM
Trial 1	0	0	15	0		Trial 2	0	0	13	0		Trial 3	0	0	13	0		Trial 1+2+3	0	0	0	0	0	0	0
	60	0	15	0			60	0	13	0			60	2	13	0.153846			60	0	0	0.153846	0.0512821	0.0888231	0.0628074
	120	0	13	0			120	2	13	0.153846			120	2	13	0.153846			120	0	0.153846	0.153846	0.102564	0.0888231	0.0628074
	180	0	13	0			180	2	11	0.181818			180	2	13	0.153846			180	0	0.181818	0.153846	0.111888	0.0979021	0.0692272
	240	1	13	0.0769231			240	2	11	0.181818			240	3	13	0.230769			240	0.0769231	0.181818	0.230769	0.16317	0.0786001	0.0555786
	300	2	13	0.153846			300	2	11	0.181818			300	3	13	0.230769			300	0.153846	0.181818	0.230769	0.188811	0.0389354	0.0275315
	360	3	13	0.230769			360	2	11	0.181818			360	3	13	0.230769			360	0.230769	0.181818	0.230769	0.214452	0.0282619	0.0199842
	420	3	13	0.230769			420	2	11	0.181818			420	3	13	0.230769			420	0.230769	0.181818	0.230769	0.214452	0.0282619	0.0199842
mel-46(tm1739);ytEx211	Time	Paralysed	Total	Ratio		mel-46(tm1739);ytEx211	Time	Paralysed	Total	Ratio		mel-46(tm1739);ytEx211	Time	Paralysed	Total	Ratio		mel-46(tm1739);ytEx211	Time	Ratio	Ratio	Ratio	Average	STDEV	SEM
Trial 1	0	0	16	0		Trial 2	0	0	13	0		Trial 3	0	0	16	0		Trial 1+2+3	0	0	0	0	0	0	0
	60	0	16	0			60	0	13	0			60	1	16	0.0625			60	0	0	0.0625	0.0208333	0.0360844	0.0255155
	120	1	16	0.0625			120	0	12	0			120	2	16	0.125			120	0.0625	0	0.125	0.0625	0.0625	0.0441942
	180	1	16	0.0625			180	1	11	0.0909091			180	3	16	0.1875			180	0.0625	0.0909091	0.1875	0.113636	0.0655259	0.0463338
	240	4	16	0.25			240	3	11	0.272727			240	7	16	0.4375			240	0.25	0.272727	0.4375	0.320076	0.102325	0.0723549
	300	7	16	0.4375			300	3	11	0.272727			300	9	16	0.5625			300	0.4375	0.272727	0.5625	0.424242	0.145341	0.102771
	360	11	16	0.6875			360	6	11	0.545455			360	12	16	0.75			360	0.6875	0.545455	0.75	0.660985	0.104819	0.0741182
	420	12	16	0.75			420	7	11	0.636364			420	13	16	0.8125			420	0.75	0.636364	0.8125	0.732955	0.0892968	0.0631424
			# censored	1st trial	2nd trial	3rd trial	4th trial	5th trial	6th trial	7th trial	total		id	mutation	status	survivaltime
Strain Name	n start for each trial	Time											1	1	1	120		1=wild type (N2)	1=paralyzed
N2	13	0		0	0	0					0		2	1	1	120		2=mel-46(tm1739)	0=not paralyzed
	16	60		0	0	0					0		3	1	1	180		3=mel-46(tm1739);ytEx211
	16	120		0	1	1					2		4	1	1	180
		180		3	3	7					13		5	1	1	180
		240		6	7	9					22		6	1	1	180
		300		7	8	9					24		7	1	1	180
		360		8	9	11					28		8	1	1	180
	n TOTAL	420	9	10	13	13					36		9	1	1	180		1vs2
	45	480									36		10	1	1	180		Chisq= 23.283 on 1 degrees of freedom, p=0.000001
mel-46(tm1739)	15	0		0	0	0					0		11	1	1	180
	13	60		0	0	2					2		12	1	1	180		1vs3
	13	120	4	0	2	2					4		13	1	1	180		Chisq= .665 on 1 degrees of freedom, p= 0.415
		180		0	2	2					4		14	1	1	240
		240		1	2	3					6		15	1	1	240		2vs3
		300		2	2	3					7		16	1	1	240		Chisq= 17.975 on 1 degrees of freedom, p= 0.000022
		360		3	2	3					8		17	1	1	240
	n TOTAL	420	29	3	2	3					8		18	1	1	240
	41	480									8		19	1	1	240
mel-46(tm1739);ytEx211	16	0		0	0	0					0		20	1	1	240
	13	60		0	0	1					1		21	1	1	240
	16	120	1	1	0	2					3		22	1	1	240
		180	1	1	1	3					5		23	1	1	300
		240		4	3	7					14		24	1	1	300
		300		7	3	9					19		25	1	1	360
		360		11	6	12					29		26	1	1	360
	n TOTAL	420	11	12	7	13					32		27	1	1	360
	45	480									32		28	1	1	360
													29	1	1	420
													30	1	1	420
													31	1	1	420
													32	1	1	420
													33	1	1	420
													34	1	1	420
													35	1	1	420
													36	1	1	420
													37	1	0	420
													38	1	0	420
													39	1	0	420
													40	1	0	420
													41	1	0	420
													42	1	0	420
													43	1	0	420
													44	1	0	420
													45	1	0	420
													46	2	1	60
													47	2	1	60
													48	2	1	120
													49	2	1	120
													50	2	1	240
													51	2	1	240
													52	2	1	300
													53	2	1	360
													54	2	0	120
													55	2	0	120
													56	2	0	120
													57	2	0	120
													58	2	0	420
													59	2	0	420
													60	2	0	420
													61	2	0	420
													62	2	0	420
													63	2	0	420
													64	2	0	420
													65	2	0	420
													66	2	0	420
													67	2	0	420
													68	2	0	420
													69	2	0	420
													70	2	0	420
													71	2	0	420
													72	2	0	420
													73	2	0	420
													74	2	0	420
													75	2	0	420
													76	2	0	420
													77	2	0	420
													78	2	0	420
													79	2	0	420
													80	2	0	420
													81	2	0	420
													82	2	0	420
													83	2	0	420
													84	2	0	420
													85	2	0	420
													86	2	0	420
													87	3	1	120
													88	3	1	120
													89	3	1	120
													90	3	1	180
													91	3	1	180
													92	3	1	240
													93	3	1	240
													94	3	1	240
													95	3	1	240
													96	3	1	240
													97	3	1	240
													98	3	1	240
													99	3	1	240
													100	3	1	240
													101	3	1	300
													102	3	1	300
													103	3	1	300
													104	3	1	300
													105	3	1	300
													106	3	1	360
													107	3	1	360
													108	3	1	360
													109	3	1	360
													110	3	1	360
													111	3	1	360
													112	3	1	360
													113	3	1	360
													114	3	1	360
													115	3	1	360
													116	3	1	420
													117	3	1	420
													118	3	1	420
													119	3	0	120
													120	3	0	180
													121	3	0	420
													122	3	0	420
													123	3	0	420
													124	3	0	420
													125	3	0	420
													126	3	0	420
													127	3	0	420
													128	3	0	420
													129	3	0	420
													130	3	0	420
													131	3	0	420

## Sheet: Fig 1c
L4440	Time	Paralysed	Total	Ratio		L4440	Time	Paralysed	Total	Ratio		L4440	Time	Paralysed	Total	Ratio		L4440	Time	Ratio	Ratio	Ratio	Average	STDEV	SEM
Trial 1	0	0	17	0		Trial 2	0	0	18	0		Trial 3	0	0	20	0		Trial 1+2+3	0	0	0	0	0	0	0
	60	0	17	0			60	1	16	0.0625			60	0	20	0			60	0	0.0625	0	0.0208333	0.0360844	0.0255155
	120	1	17	0.0588235			120	1	15	0.0666667			120	1	19	0.0526316			120	0.0588235	0.0666667	0.0526316	0.0593739	0.00703371	0.00497359
	180	4	16	0.25			180	5	14	0.357143			180	4	18	0.222222			180	0.25	0.357143	0.222222	0.276455	0.0712446	0.0503776
	240	8	16	0.5			240	7	14	0.5			240	5	18	0.277778			240	0.5	0.5	0.277778	0.425926	0.1283	0.0907218
	300	10	16	0.625			300	8	14	0.571429			300	9	18	0.5			300	0.625	0.571429	0.5	0.565476	0.0627122	0.0443442
	360	13	16	0.8125			360	11	14	0.785714			360	10	18	0.555556			360	0.8125	0.785714	0.555556	0.717923	0.141251	0.0998795
	420	15	16	0.9375			420	12	14	0.857143			420	10	18	0.555556			420	0.9375	0.857143	0.555556	0.783399	0.201368	0.142388
smn-1 RNAi	Time	Paralysed	Total	Ratio		smn-1 RNAi	Time	Paralysed	Total	Ratio		smn-1 RNAi	Time	Paralysed	Total	Ratio		smn-1 RNAi	Time	Ratio	Ratio	Ratio	Average	STDEV	SEM
Trial 1	0	0	18	0		Trial 2	0	0	17	0		Trial 3	0	0	18	0		Trial 1+2+3	0	0	0	0	0	0	0
	60	0	17	0			60	0	17	0			60	0	17	0			60	0	0	0	0	0	0
	120	0	17	0			120	1	17	0.0588235			120	0	17	0			120	0	0.0588235	0	0.0196078	0.0339618	0.0240146
	180	0	17	0			180	2	17	0.117647			180	2	17	0.117647			180	0	0.117647	0.117647	0.0784314	0.0679236	0.0480292
	240	1	17	0.0588235			240	6	17	0.352941			240	2	17	0.117647			240	0.0588235	0.352941	0.117647	0.176471	0.155632	0.110049
	300	3	17	0.176471			300	6	17	0.352941			300	6	17	0.352941			300	0.176471	0.352941	0.352941	0.294118	0.101885	0.0720438
	360	9	17	0.529412			360	8	17	0.470588			360	8	17	0.470588			360	0.529412	0.470588	0.470588	0.490196	0.0339618	0.0240146
	420	11	17	0.647059			420	8	17	0.470588			420	8	17	0.470588			420	0.647059	0.470588	0.470588	0.529412	0.101885	0.0720438
mel-46 RNAi	Time	Paralysed	Total	Ratio		mel-46 RNAi	Time	Paralysed	Total	Ratio		mel-46 RNAi	Time	Paralysed	Total	Ratio		mel-46 RNAi	Time	Ratio	Ratio	Ratio	Average	STDEV	SEM
Trial 1	0	0	18	0		Trial 2	0	0	18	0		Trial 3	0	0	18	0		Trial 1+2+3	0	0	0	0	0	0	0
	60	1	18	0.0555556			60	0	16	0			60	0	18	0			60	0.0555556	0	0	0.0185185	0.032075	0.0226805
	120	1	11	0.0909091			120	2	15	0.133333			120	0	18	0			120	0.0909091	0.133333	0	0.0747475	0.0681201	0.0481682
	180	1	11	0.0909091			180	4	14	0.285714			180	1	18	0.0555556			180	0.0909091	0.285714	0.0555556	0.14406	0.123944	0.0876413
	240	2	11	0.181818			240	4	14	0.285714			240	3	18	0.166667			240	0.181818	0.285714	0.166667	0.2114	0.0648027	0.0458224
	300	2	11	0.181818			300	6	14	0.428571			300	7	18	0.388889			300	0.181818	0.428571	0.388889	0.333093	0.132502	0.0936928
	360	4	11	0.363636			360	6	14	0.428571			360	7	18	0.388889			360	0.363636	0.428571	0.388889	0.393699	0.0327337	0.0231462
	420	6	11	0.545455			420	7	14	0.5			420	8	18	0.444444			420	0.545455	0.5	0.444444	0.496633	0.0505892	0.0357719
goa-1 RNAi	Time	Paralysed	Total	Ratio		goa-1 RNAi	Time	Paralysed	Total	Ratio		goa-1 RNAi	Time	Paralysed	Total	Ratio		goa-1 RNAi	Time	Ratio	Ratio	Ratio	Average	STDEV	SEM
Trial 1	0	0	18	0		Trial 2	0	0	16	0		Trial 3	0	0	17	0		Trial 1+2+3	0	0	0	0	0	0	0
	60	0	17	0			60	1	16	0.0625			60	0	16	0			60	0	0.0625	0	0.0208333	0.0360844	0.0255155
	120	7	17	0.411765			120	4	15	0.266667			120	1	16	0.0625			120	0.411765	0.266667	0.0625	0.246977	0.175463	0.124071
	180	9	15	0.6			180	7	15	0.466667			180	6	16	0.375			180	0.6	0.466667	0.375	0.480556	0.113141	0.0800029
	240	9	15	0.6			240	9	15	0.6			240	12	16	0.75			240	0.6	0.6	0.75	0.65	0.0866025	0.0612372
	300	9	15	0.6			300	11	15	0.733333			300	13	16	0.8125			300	0.6	0.733333	0.8125	0.715278	0.107394	0.0759393
	360	11	15	0.733333			360	12	15	0.8			360	14	16	0.875			360	0.733333	0.8	0.875	0.802778	0.0708742	0.0501156
	420	12	15	0.8			420	13	15	0.866667			420	14	16	0.875			420	0.8	0.866667	0.875	0.847222	0.0411074	0.0290673
Cholinergic Hammarlund	1.5mM		# censored	1st trial	2nd trial	3rd trial	4th trial	5th trial	6th trial	7th trial	total		id	mutation	status	survivaltime
Strain Name	n start for each trial	Time											1	1	1	120		1=control (L4440)	1=paralyzed
pL4440	17	0		0	0	0					0		2	1	1	120		2=mel-46 RNAi	0=not paralyzed
	18	60	2	0	1	0					1		3	1	1	120		3=smn-1 RNAi
	20	120	2	1	1	1					3		4	1	1	180		4=goa-1 RNAi
		180	3	4	5	4					13		5	1	1	180
		240		8	7	5					20		6	1	1	180
		300		10	8	9					27		7	1	1	180
		360		13	11	10					34		8	1	1	180
	n TOTAL	420	11	15	12	10					37		9	1	1	180
	55	480									37		10	1	1	180		1vs2
mel-46 RNAi	18	0		0	0	0					0		11	1	1	180		Chisq= 8.034 on 1 degrees of freedom, p=0.004592
	18	60	2	1	0	0					1		12	1	1	180
	18	120	8	1	2	0					3		13	1	1	180		1vs3
		180	1	1	4	1					6		14	1	1	240		Chisq= 8.237 on 1 degrees of freedom, p=0.004105
		240		2	4	3					9		15	1	1	240
		300		2	6	7					15		16	1	1	240		1vs4
		360		4	6	7					17		17	1	1	240		Chisq= 3.790 on 1 degrees of freedom, p=0.051570
	n TOTAL	420	22	6	7	8					21		18	1	1	240
	54	480									21		19	1	1	240
smn-1 RNAi	18	0		0	0	0					0		20	1	1	240
	17	60	2	0	0	0					0		21	1	1	300
	18	120		0	1	0					1		22	1	1	300
		180		0	2	2					4		23	1	1	300
		240		1	6	2					9		24	1	1	300
		300		3	6	6					15		25	1	1	300
		360		9	8	8					25		26	1	1	300
	n TOTAL	420	24	11	8	8					27		27	1	1	300
	53	480									27		28	1	1	360
goa-1 RNAi	18	0		0	0	0					0		29	1	1	360
	16	60	2	0	1	0					1		30	1	1	360
	17	120	1	7	4	1					12		31	1	1	360
		180	2	9	7	6					22		32	1	1	360
		240		9	9	12					30		33	1	1	360
		300		9	11	13					33		34	1	1	360
		360		11	12	14					37		35	1	1	420
	n TOTAL	420	7	12	13	14					39		36	1	1	420
	51	480									39		37	1	1	420
													38	1	0	60
													39	1	0	60
													40	1	0	120
													41	1	0	120
													42	1	0	180
													43	1	0	180
													44	1	0	180
													45	1	0	420
													46	1	0	420
													47	1	0	420
													48	1	0	420
													49	1	0	420
													50	1	0	420
													51	1	0	420
													52	1	0	420
													53	1	0	420
													54	1	0	420
													55	1	0	420
													56	2	1	60
													57	2	1	120
													58	2	1	120
													59	2	1	180
													60	2	1	180
													61	2	1	180
													62	2	1	240
													63	2	1	240
													64	2	1	240
													65	2	1	300
													66	2	1	300
													67	2	1	300
													68	2	1	300
													69	2	1	300
													70	2	1	300
													71	2	1	360
													72	2	1	360
													73	2	1	420
													74	2	1	420
													75	2	1	420
													76	2	1	420
													77	2	0	60
													78	2	0	60
													79	2	0	120
													80	2	0	120
													81	2	0	120
													82	2	0	120
													83	2	0	120
													84	2	0	120
													85	2	0	120
													86	2	0	120
													87	2	0	180
													88	2	0	420
													89	2	0	420
													90	2	0	420
													91	2	0	420
													92	2	0	420
													93	2	0	420
													94	2	0	420
													95	2	0	420
													96	2	0	420
													97	2	0	420
													98	2	0	420
													99	2	0	420
													100	2	0	420
													101	2	0	420
													102	2	0	420
													103	2	0	420
													104	2	0	420
													105	2	0	420
													106	2	0	420
													107	2	0	420
													108	2	0	420
													109	2	0	420
													110	3	1	120
													111	3	1	180
													112	3	1	180
													113	3	1	180
													114	3	1	240
													115	3	1	240
													116	3	1	240
													117	3	1	240
													118	3	1	240
													119	3	1	300
													120	3	1	300
													121	3	1	300
													122	3	1	300
													123	3	1	300
													124	3	1	300
													125	3	1	360
													126	3	1	360
													127	3	1	360
													128	3	1	360
													129	3	1	360
													130	3	1	360
													131	3	1	360
													132	3	1	360
													133	3	1	360
													134	3	1	360
													135	3	1	420
													136	3	1	420
													137	3	0	60
													138	3	0	60
													139	3	0	420
													140	3	0	420
													141	3	0	420
													142	3	0	420
													143	3	0	420
													144	3	0	420
													145	3	0	420
													146	3	0	420
													147	3	0	420
													148	3	0	420
													149	3	0	420
													150	3	0	420
													151	3	0	420
													152	3	0	420
													153	3	0	420
													154	3	0	420
													155	3	0	420
													156	3	0	420
													157	3	0	420
													158	3	0	420
													159	3	0	420
													160	3	0	420
													161	3	0	420
													162	3	0	420
													163	4	1	60
													164	4	1	120
													165	4	1	120
													166	4	1	120
													167	4	1	120
													168	4	1	120
													169	4	1	120
													170	4	1	120
													171	4	1	120
													172	4	1	120
													173	4	1	120
													174	4	1	120
													175	4	1	180
													176	4	1	180
													177	4	1	180
													178	4	1	180
													179	4	1	180
													180	4	1	180
													181	4	1	180
													182	4	1	180
													183	4	1	180
													184	4	1	180
													185	4	1	240
													186	4	1	240
													187	4	1	240
													188	4	1	240
													189	4	1	240
													190	4	1	240
													191	4	1	240
													192	4	1	240
													193	4	1	300
													194	4	1	300
													195	4	1	300
													196	4	1	360
													197	4	1	360
													198	4	1	360
													199	4	1	360
													200	4	1	420
													201	4	1	420
													202	4	0	60
													203	4	0	60
													204	4	0	120
													205	4	0	180
													206	4	0	180
													207	4	0	420
													208	4	0	420
													209	4	0	420
													210	4	0	420
													211	4	0	420
													212	4	0	420
													213	4	0	420

## Sheet: Fig 1d
RFP::SNB-1
Synapse #	Width			Linear Density			Total Intensity
	N2	mel-46(tm1739)	mel-46(tm1739);ytEx211	N2	mel-46(tm1739)	mel-46(tm1739);ytEx211	N2	mel-46(tm1739)	mel-46(tm1739);ytEx211
1	8.6071	6	3.75	6764.8	3487	1976.8	0.0388	0.0011	0.0051
2	20.8889	6.7778	14.2	18541	3761.1	15146	0.0178	0.0097	0.0185
3	8.9375	11	31.8077	6785.6	6479	30612	0.0221	0.0013	0.0196
4	15	8	10.3684	12100	4139	6988.8	0.0204	0.00099602	0.0142
5	9.913	9.9	12.5	8408.3	6562.4	13000	0.0311	0.0141	0.0029
6	9.7857	3.5	5.1333	8592.2	2028.5	3249.3	0.0268	0.002	0.0197
7	8.0833	1.5	22.4286	6313.6	780.5	20168	0.0506	0.0022	0.0245
8	8.375	8.3333	9.8036	6961.4	5042.3	7824.4	0.0577	0.0041	0.068
9	8.9412	8	17.5357	7315.1	4275	13979	0.0514	0.0013	0.0295
10	8.6522	9.9	6.2889	6369.3	6562.4	3692.2	0.0306	0.0141	0.0379
11	15.5714	6.9167	9.1	13075	4264.9	6185.7	0.0315	0.0111	0.0256
12	6.3462	10	11.5	4602.8	6427.5	10761	0.0329	0.0019	0.0195
13	9.1765	9.7895	20.8125	7036	5931.2	19936	0.0382	0.0224	0.0236
14	12.4651	1	3	9969.3	508	1576	0.0349	0.0012	0.00099602
15	11.8056	6	6.5	8454	3390.5	4760.1	0.039	0.0092	0.0313
16	12.92	5.7143	5.8	11039	3560.7	3601.4	0.029	0.0064	0.0043
17	12.4074	7.2222	10.4483	10622	4299.9	7964	0.0266	0.0135	0.0239
18	15.8966	24.6667	15.6923	12683	20962	16223	0.0244	0.0045	0.0253
19	13.6857	5.8	19	11344	3184.4	18132	0.0314	0.0044	0.0049
20	12.5217	11.3333	17.4706	10517	6809.7	17060	0.029	0.0034	0.0201
21	11.6296	11.2	8.4762	9015.6	6599.2	5702.1	0.025	0.0051	0.0207
22	8		9.5667	5704.5		7036.7	0.0184		0.0216
23	11.303		24.6471	9926.3		24567	0.0293		0.0258
24	6.4359			4920.7			0.0547
25	23.8824			20211			0.0308
26
27
Average	11.6492	8.21685	12.8622	9490.86	5193.1	11310.5	0.032896	0.00638076	0.0211955
SEM	0.841785	1.04028	1.52989	763.103	887.349	1636.48	0.002173	0.00127522	0.00292884
N2 to tm1739 (Mann-Whitney)	p=0.002			p<0.0001			p<0.0001
N2 to tm1739;ytEx211 (Mann-Whitney)	p=0.8181			p=0.8493			p=0.00038
tm1739 to tm1739;ytEx211 (Mann-Whitney)	p=0.03			p=0.00452			p<0.0001
% change compared to control		-29.4645	10.4121		-45.2831	19.1726		-80.6032	-35.5682
		**			***			***	***
