# Supplementary material for: Decreased microRNA levels lead to deleterious increases in neuronal M2 muscarinic receptors in Spinal Muscular Atrophy models
Source: eLife. 2017 May 2;6:e20752. doi: 10.7554/eLife.20752 (PMC5413352; doi:10.7554/eLife.20752)
Supplement: Figure 1—figure supplement 1—source data 1. — Raw data and statistical analysis that correspond to pumping and aldicarb resistance assays in Figure 1—figure supplement 1. DOI: http://dx.doi.org/10.7554/eLife.20752.006 [file elife-20752-fig1-figsupp1-data1.xlsx]

## Sheet: Fig 1- fig supp 1a
Pumping Data
RAW DATA				PUMPS PER MINUTE
Trial 1	N2	mel-46(yt5)		Trial 1	N2	mel-46(yt5)
Animal				Animal
1	53	48		1	318	288
2	52	47		2	312	282
3	52	47		3	312	282
4	49	47		4	294	282
5	48	48		5	288	288
6	51	40		6	306	240
7	49	45		7	294	270
8	49	51		8	294	306
9	49	38		9	294	228
10	47	46		10	282	276
11	45	43		11	270	258
12	51	45		12	306	270
13	39	42		13	234	252
14	49	39		14	294	234
15	49	30		15	294	180
Trial 2				Trial 2
Animal				Animal
1	48	51		1	288	306
2	45	37		2	270	222
3	46	43		3	276	258
4	44	37		4	264	222
5	50	49		5	300	294
6	45	47		6	270	282
7	44	48		7	264	288
8	48	43		8	288	258
9	50	39		9	300	234
10	47	46		10	282	276
11	44	44		11	264	264
12	44			12	264
13	45			13	270
14	42			14	252
15	49			15	294
Trial 3				Trial 3
Animal				Animal
1	50	0		1	300	0
2	48	46		2	288	276
3	47	49		3	282	294
4	50	44		4	300	264
5	49	47		5	294	282
6	48	43		6	288	258
7	50	43		7	300	258
8	49	45		8	294	270
9	48	47		9	288	282
10	48	43		10	288	258
11	48	49		11	288	294
12	47	50		12	282	300
13	51	43		13	306	258
14	51	47		14	306	282
15	50			15	300
Average	47.9333	43.4		Average	287.6	260.4
STDEV	2.8236	8.26423		STDEV	16.9416	49.5854
SEM	0.420918	1.30669		SEM	2.52551	7.84013
Mann-Whitney U-test
p value
N2 vs. mel-46(yt5)	p<0.0001

## Sheet: Fig 1- fig supp 1b
Pumping Data
RAW DATA				PUMPS PER MINUTE
Trial 1	N2	mel-46(ok3760)		Trial 1	N2	mel-46(ok3760)
Animal				Animal
1	35	39		1	210	234
2	38	30		2	228	180
3	42	43		3	252	258
4	41	43		4	246	258
5	39	44		5	234	264
6	35	17		6	210	102
7	38	42		7	228	252
8	37	25		8	222	150
9	35	52		9	210	312
10	39	42		10	234	252
11	37	48		11	222	288
12	46	29		12	276	174
13	40	29		13	240	174
14	34			14	204
15	38			15	228
Trial 2				Trial 2
Animal				Animal
1	37			1	222
2	41			2	246
3	40			3	240
4	45			4	270
5	42			5	252
6	36			6	216
7	42			7	252
8	43			8	258
9	48			9	288
10	44			10	264
11	42			11	252
12	34			12	204
13	44			13	264
Trial 3				Trial 3
Animal				Animal
1	44	15		1	264	90
2	49	40		2	294	240
3	53	34		3	318	204
4	39	19		4	234	114
5	50	42		5	300	252
6	44	41		6	264	246
7	49	39		7	294	234
8	50	25		8	300	150
9	35	40		9	210	240
10	41	39		10	246	234
Average	41.2105	35.5217		Average	247.263	213.13
STDEV	4.99274	10.0448		STDEV	29.9564	60.2686
SEM	0.809929	2.09448		SEM	4.85958	12.5669
	P Value (t-test)	0.0045414

## Sheet: Fig 1- fig supp 1c
Pumping Data
RAW DATA	eri-1;lin-15b	F2 Generation		PUMPS PER MINUTE
Trial 1
Animal	L4440	mel-46 RNAi		Animal	L4440	mel-46 RNAi
1	42	23		1	252	138
2	0	20		2	0	120
3	26	31		3	156	186
4	42	32		4	252	192
5	23	6		5	138	36
6	43	30		6	258	180
7	42	26		7	252	156
8	38	30		8	228	180
9	38	26		9	228	156
10	38	23		10	228	138
11	32	24		11	192	144
12		0		12		0
13		36		13		216
Trial 2				Trial 2
Animal				Animal
1	36	41		1	216	246
2	43	46		2	258	276
3	46	35		3	276	210
4	45	43		4	270	258
5	41	20		5	246	120
6	33	43		6	198	258
7	43	0		7	258	0
8	42	47		8	252	282
9	42	29		9	252	174
10	43	41		10	258	246
11	44	45		11	264	270
12	45	39		12	270	234
13	43	35		13	258	210
Trial 3				Trial 3
Animal				Animal
1	48	0		1	288	0
2	45	34		2	270	204
3	50	35		3	300	210
4	51	39		4	306	234
5	46	0		5	276	0
6	46	39		6	276	234
7	0	42		7	0	252
8	45	28		8	270	168
9	47	41		9	282	246
10	46	15		10	276	90
11	47	44		11	282	264
12	50	31		12	300	186
13	44	41		13	264	246
Average	39.8649	29.7436		Average	239.189	178.462
STDEV	11.3655	13.6473		STDEV	68.1933	81.8837
SEM	1.86848	2.18531		SEM	11.2109	13.1119
Mann Whitney U-test
p value
Control vs. mel-46 RNAi	p<0.0001

## Sheet: Fig 1- fig supp 1d
Pumping Data
RAW DATA	ACh RNAi	F2 Generation		PUMPS PER MINUTE
Trial 1				Trial 1
Animal	L4440	mel-46 RNAi		Animal	L4440	mel-46 RNAi
1	43	31		1	258	186
2	39	35		2	234	210
3	37	35		3	222	210
4	40	39		4	240	234
5	41	32		5	246	192
6	42	5		6	252	30
7	43	27		7	258	162
8	43	39		8	258	234
9	36	34		9	216	204
10	40	34		10	240	204
11	34	39		11	204	234
12	46	39		12	276	234
13	40	41		13	240	246
14	39	36		14	234	216
15	40	36		15	240	216
Trial 2				Trial 2
Animal				Animal
1	51	39		1	306	234
2	47	41		2	282	246
3	32	43		3	192	258
4	45	37		4	270	222
5	29	37		5	174	222
6	42	42		6	252	252
7	49	39		7	294	234
8	32	39		8	192	234
9	23	29		9	138	174
10	24	0		10	144	0
11	43	36		11	258	216
12	40	34		12	240	204
13	50	37		13	300	222
14	24	41		14	144	246
15	44	37		15	264	222
Average	39.2667	34.4333		Average	235.6	206.6
STDEV	7.35754	9.4602		STDEV	44.1452	56.7612
SEM	1.3433	1.89204		SEM	8.05978	11.3522
Mann Whitney U-test
p value
Control vs. mel-46 ACh RNAi	p=0.00614

## Sheet: Fig 1- fig supp 1e
N2	Time	Paralysed	Total	Ratio		N2	Time	Paralysed	Total	Ratio		N2	Time	Paralysed	Total	Ratio		control	Time	Ratio	Ratio	Ratio	Average	STDEV	SEM
Trial 1	0	0	15	0		Trial 2	0	0	14	0		Trial 3	0	0	14	0		Trial 1+2+3	0	0	0	0	0	0	0
	60	0	15	0			60	0	14	0			60	0	14	0			60	0	0	0	0	0	0
	120	0	15	0			120	1	14	0.0714286			120	1	14	0.0714286			120	0	0.0714286	0.0714286	0.047619	0.0412393	0.0291606
	180	5	15	0.333333			180	3	14	0.214286			180	3	14	0.214286			180	0.333333	0.214286	0.214286	0.253968	0.0687322	0.048601
	240	9	15	0.6			240	5	14	0.357143			240	5	14	0.357143			240	0.6	0.357143	0.357143	0.438095	0.140214	0.099146
	300	11	15	0.733333			300	10	14	0.714286			300	10	14	0.714286			300	0.733333	0.714286	0.714286	0.720635	0.0109971	0.00777616
	360	12	15	0.8			360	11	14	0.785714			360	11	14	0.785714			360	0.8	0.785714	0.785714	0.790476	0.00824786	0.00583212
	420	13	15	0.866667			420	11	14	0.785714			420	11	14	0.785714			420	0.866667	0.785714	0.785714	0.812698	0.0467379	0.0330487
mel-46(yt5)	Time	Paralysed	Total	Ratio		mel-46(yt5)	Time	Paralysed	Total	Ratio		mel-46(yt5)	Time	Paralysed	Total	Ratio		mel-46(yt5)	Time	Ratio	Ratio	Ratio	Average	STDEV	SEM
Trial 1	0	0	15	0		Trial 2	0	0	11	0		Trial 3	0	0	11	0		Trial 1+2+3	0	0	0	0	0	0	0
	60	0	15	0			60	0	11	0			60	0	11	0			60	0	0	0	0	0	0
	120	1	15	0.0666667			120	1	11	0.0909091			120	1	11	0.0909091			120	0.0666667	0.0909091	0.0909091	0.0828283	0.0139964	0.00989693
	180	2	15	0.133333			180	1	11	0.0909091			180	1	11	0.0909091			180	0.133333	0.0909091	0.0909091	0.105051	0.0244936	0.0173196
	240	5	15	0.333333			240	1	11	0.0909091			240	1	11	0.0909091			240	0.333333	0.0909091	0.0909091	0.171717	0.139964	0.0989693
	300	5	15	0.333333			300	2	11	0.181818			300	2	11	0.181818			300	0.333333	0.181818	0.181818	0.232323	0.0874773	0.0618558
	360	8	15	0.533333			360	5	11	0.454545			360	5	11	0.454545			360	0.533333	0.454545	0.454545	0.480808	0.0454882	0.032165
	420	9	15	0.6			420	6	11	0.545455			420	6	11	0.545455			420	0.6	0.545455	0.545455	0.563636	0.0314918	0.0222681
mel-46(yt5);ytEx209	Time	Paralysed	Total	Ratio		mel-46(yt5);ytEx209	Time	Paralysed	Total	Ratio		mel-46(yt5);ytEx209	Time	Paralysed	Total	Ratio		mel-46(yt5);ytEx209	Time	Ratio	Ratio	Ratio	Average	STDEV	SEM
Trial 1	0	0	15	0		Trial 2	0	0	13	0		Trial 3	0	0	13	0		Trial 1+2+3	0	0	0	0	0	0	0
	60	0	15	0			60	0	13	0			60	0	13	0			60	0	0	0	0	0	0
	120	1	15	0.0666667			120	0	13	0			120	0	13	0			120	0.0666667	0	0	0.0222222	0.03849	0.0272166
	180	2	15	0.133333			180	2	13	0.153846			180	2	13	0.153846			180	0.133333	0.153846	0.153846	0.147009	0.0118431	0.00837432
	240	6	15	0.4			240	4	13	0.307692			240	4	13	0.307692			240	0.4	0.307692	0.307692	0.338462	0.0532939	0.0376845
	300	8	15	0.533333			300	5	13	0.384615			300	5	13	0.384615			300	0.533333	0.384615	0.384615	0.434188	0.0858623	0.0607138
	360	8	15	0.533333			360	8	13	0.615385			360	8	13	0.615385			360	0.533333	0.615385	0.615385	0.588034	0.0473723	0.0334973
	420	10	15	0.666667			420	8	13	0.615385			420	8	13	0.615385			420	0.666667	0.615385	0.615385	0.632479	0.0296077	0.0209358
			# censored	1st trial	2nd trial	3rd trial	4th trial	5th trial	6th trial	7th trial	total		id	mutation	status	survivaltime
Strain Name	n start for each trial	Time											1	1	1	120		1=wild type (N2)	1=paralyzed
N2	15	0		0	0	0					0		2	1	1	120		2=mel-46(yt5)	0=not paralyzed
	14	60		0	0	0					0		3	1	1	120		3=mel-46(yt5);ytEx209
	14	120		0	1	3					4		4	1	1	120
		180		5	3	6					14		5	1	1	180
		240		9	5	8					22		6	1	1	180
		300		11	10	9					30		7	1	1	180
		360		12	11	10					33		8	1	1	180
	n TOTAL	420	7	13	11	12					36		9	1	1	180		1vs2
	43	480									36		10	1	1	180		Chisq= 14.132 on 1 degrees of freedom, p= 0.000170
mel-46(yt5)	15	0		0	0	0					0		11	1	1	180
	11	60		0	0	0					0		12	1	1	180		1vs3
	16	120		1	1	0					2		13	1	1	180		Chisq= 5.181 on 1 degrees of freedom, p= 0.023
		180		2	1	0					3		14	1	1	180
		240		5	1	1					7		15	1	1	240		2vs3
		300		5	2	3					10		16	1	1	240		Chisq= 3.021 on 1 degrees of freedom, p= 0.082
		360		8	5	6					19		17	1	1	240
	n TOTAL	420	19	9	6	8					23		18	1	1	240
	42	480									23		19	1	1	240
mel-46(yt5);ytEx209	15	0		0	0	0					0		20	1	1	240
	13	60		0	0	0					0		21	1	1	240
	14	120		1	0	0					1		22	1	1	240
		180		2	2	0					4		23	1	1	300
		240		6	4	2					12		24	1	1	300
		300		8	5	4					17		25	1	1	300
		360		8	8	10					26		26	1	1	300
	n TOTAL	420	12	10	8	12					30		27	1	1	300
	42	480									30		28	1	1	300
													29	1	1	300
													30	1	1	300
													31	1	1	360
													32	1	1	360
													33	1	1	360
													34	1	1	420
													35	1	1	420
													36	1	1	420
													37	1	0	420
													38	1	0	420
													39	1	0	420
													40	1	0	420
													41	1	0	420
													42	1	0	420
													43	1	0	420
													44	2	1	120
													45	2	1	120
													46	2	1	180
													47	2	1	240
													48	2	1	240
													49	2	1	240
													50	2	1	240
													51	2	1	300
													52	2	1	300
													53	2	1	300
													54	2	1	360
													55	2	1	360
													56	2	1	360
													57	2	1	360
													58	2	1	360
													59	2	1	360
													60	2	1	360
													61	2	1	360
													62	2	1	360
													63	2	1	420
													64	2	1	420
													65	2	1	420
													66	2	1	420
													67	2	0	420
													68	2	0	420
													69	2	0	420
													70	2	0	420
													71	2	0	420
													72	2	0	420
													73	2	0	420
													74	2	0	420
													75	2	0	420
													76	2	0	420
													77	2	0	420
													78	2	0	420
													79	2	0	420
													80	2	0	420
													81	2	0	420
													82	2	0	420
													83	2	0	420
													84	2	0	420
													85	2	0	420
													86	3	1	120
													87	3	1	180
													88	3	1	180
													89	3	1	180
													90	3	1	240
													91	3	1	240
													92	3	1	240
													93	3	1	240
													94	3	1	240
													95	3	1	240
													96	3	1	240
													97	3	1	240
													98	3	1	300
													99	3	1	300
													100	3	1	300
													101	3	1	300
													102	3	1	300
													103	3	1	360
													104	3	1	360
													105	3	1	360
													106	3	1	360
													107	3	1	360
													108	3	1	360
													109	3	1	360
													110	3	1	360
													111	3	1	360
													112	3	1	420
													113	3	1	420
													114	3	1	420
													115	3	1	420
													116	3	0	420
													117	3	0	420
													118	3	0	420
													119	3	0	420
													120	3	0	420
													121	3	0	420
													122	3	0	420
													123	3	0	420
													124	3	0	420
													125	3	0	420
													126	3	0	420
													127	3	0	420

## Sheet: Fig 1- fig supp 1f
N2	Time	Paralysed	Total	Ratio		N2	Time	Paralysed	Total	Ratio		N2	Time	Paralysed	Total	Ratio		control	Time	Ratio	Ratio	Ratio	Average	STDEV	SEM
Trial 1	0	0	16	0		Trial 2	0	0	13	0		Trial 3	0	0	16	0		Trial 1+2+3	0	0	0	0	0	0	0
	60	0	16	0			60	0	13	0			60	0	16	0			60	0	0	0	0	0	0
	120	1	16	0.0625			120	0	13	0			120	1	16	0.0625			120	0.0625	0	0.0625	0.0416667	0.0360844	0.0255155
	180	7	16	0.4375			180	3	13	0.230769			180	3	16	0.1875			180	0.4375	0.230769	0.1875	0.285256	0.13361	0.0944766
	240	9	16	0.5625			240	6	13	0.461538			240	7	16	0.4375			240	0.5625	0.461538	0.4375	0.487179	0.0663276	0.0469007
	300	9	16	0.5625			300	7	13	0.538462			300	8	16	0.5			300	0.5625	0.538462	0.5	0.533654	0.0315261	0.0222924
	360	11	16	0.6875			360	8	13	0.615385			360	9	16	0.5625			360	0.6875	0.615385	0.5625	0.621795	0.0627461	0.0443682
	420	13	16	0.8125			420	10	13	0.769231			420	13	16	0.8125			420	0.8125	0.769231	0.8125	0.798077	0.0249815	0.0176646
mel-46(tm1739)	Time	Paralysed	Total	Ratio		mel-46(tm1739)	Time	Paralysed	Total	Ratio		mel-46(tm1739)	Time	Paralysed	Total	Ratio		mel-46(tm1739)	Time	Ratio	Ratio	Ratio	Average	STDEV	SEM
Trial 1	0	0	15	0		Trial 2	0	0	13	0		Trial 3	0	0	13	0		Trial 1+2+3	0	0	0	0	0	0	0
	60	0	15	0			60	0	13	0			60	2	13	0.153846			60	0	0	0.153846	0.0512821	0.0888231	0.0628074
	120	0	13	0			120	2	13	0.153846			120	2	13	0.153846			120	0	0.153846	0.153846	0.102564	0.0888231	0.0628074
	180	0	13	0			180	2	11	0.181818			180	2	13	0.153846			180	0	0.181818	0.153846	0.111888	0.0979021	0.0692272
	240	1	13	0.0769231			240	2	11	0.181818			240	3	13	0.230769			240	0.0769231	0.181818	0.230769	0.16317	0.0786001	0.0555786
	300	2	13	0.153846			300	2	11	0.181818			300	3	13	0.230769			300	0.153846	0.181818	0.230769	0.188811	0.0389354	0.0275315
	360	3	13	0.230769			360	2	11	0.181818			360	3	13	0.230769			360	0.230769	0.181818	0.230769	0.214452	0.0282619	0.0199842
	420	3	13	0.230769			420	2	11	0.181818			420	3	13	0.230769			420	0.230769	0.181818	0.230769	0.214452	0.0282619	0.0199842
mel-46(tm1739);ExPRM8	Time	Paralysed	Total	Ratio		mel-46(tm1739);ExPRM8	Time	Paralysed	Total	Ratio		mel-46(tm1739);ExPRM8	Time	Paralysed	Total	Ratio		mel-46(tm1739);ExPRM8	Time	Ratio	Ratio	Ratio	Average	STDEV	SEM
Trial 1	0	0	16	0		Trial 2	0	0	13	0		Trial 3	0	0	16	0		Trial 1+2+3	0	0	0	0	0	0	0
	60	0	16	0			60	0	13	0			60	1	16	0.0625			60	0	0	0.0625	0.0208333	0.0360844	0.0255155
	120	1	16	0.0625			120	0	12	0			120	2	16	0.125			120	0.0625	0	0.125	0.0625	0.0625	0.0441942
	180	1	16	0.0625			180	1	11	0.0909091			180	3	16	0.1875			180	0.0625	0.0909091	0.1875	0.113636	0.0655259	0.0463338
	240	4	16	0.25			240	3	11	0.272727			240	7	16	0.4375			240	0.25	0.272727	0.4375	0.320076	0.102325	0.0723549
	300	7	16	0.4375			300	3	11	0.272727			300	9	16	0.5625			300	0.4375	0.272727	0.5625	0.424242	0.145341	0.102771
	360	11	16	0.6875			360	6	11	0.545455			360	12	16	0.75			360	0.6875	0.545455	0.75	0.660985	0.104819	0.0741182
	420	12	16	0.75			420	7	11	0.636364			420	13	16	0.8125			420	0.75	0.636364	0.8125	0.732955	0.0892968	0.0631424
mel-46(ok3760)	Time	Paralysed	Total	Ratio		mel-46(ok3760)	Time	Paralysed	Total	Ratio		mel-46(ok3760)	Time	Paralysed	Total	Ratio		mel-46(ok3760)	Time	Ratio	Ratio	Ratio	Average	STDEV	SEM
Trial 1	0	0	15	0		Trial 2	0	0	13	0		Trial 3	0	0	16	0		Trial 1+2+3	0	0	0	0	0	0	0
	60	0	15	0			60	0	13	0			60	0	16	0			60	0	0	0	0	0	0
	120	0	15	0			120	0	13	0			120	1	16	0.0625			120	0	0	0.0625	0.0208333	0.0360844	0.0255155
	180	1	14	0.0714286			180	0	13	0			180	1	16	0.0625			180	0.0714286	0	0.0625	0.0446429	0.0389187	0.0275197
	240	2	14	0.142857			240	3	13	0.230769			240	3	16	0.1875			240	0.142857	0.230769	0.1875	0.187042	0.0439578	0.0310829
	300	3	14	0.214286			300	4	11	0.363636			300	4	16	0.25			300	0.214286	0.363636	0.25	0.275974	0.0779897	0.055147
	360	6	14	0.428571			360	4	10	0.4			360	6	16	0.375			360	0.428571	0.4	0.375	0.40119	0.0268055	0.0189544
	420	8	14	0.571429			420	7	10	0.7			420	7	16	0.4375			420	0.571429	0.7	0.4375	0.569643	0.131259	0.0928142
	1mM aldicarb		# censored	1st trial	2nd trial	3rd trial	4th trial	5th trial	6th trial	7th trial	total		id	mutation	status	survivaltime
Strain Name	n start for each trial	Time											1	1	1	120		1=wild type (N2)	1=paralyzed
N2	13	0		0	0	0					0		2	1	1	120		2=mel-46(ok3760)	0=not paralyzed
	16	60		0	0	0					0		3	1	1	180
	16	120		0	1	1					2		4	1	1	180
		180		3	3	7					13		5	1	1	180
		240		6	7	9					22		6	1	1	180
		300		7	8	9					24		7	1	1	180
		360		8	9	11					28		8	1	1	180
	n TOTAL	420	9	10	13	13					36		9	1	1	180		1vs2
	45	480									36		10	1	1	180		Chisq= 9.385 on 1 degrees of freedom, p=0.002188
mel-46(ok3760)	15	0		0	0	0					0		11	1	1	180
	13	60		0	0	0					0		12	1	1	180
	16	120		0	0	1					1		13	1	1	180
		180	1	1	0	1					2		14	1	1	240
		240		2	3	3					8		15	1	1	240
		300	2	3	4	4					11		16	1	1	240
		360	1	6	4	6					16		17	1	1	240
	n TOTAL	420	18	8	7	7					22		18	1	1	240
	44	480									22		19	1	1	240
													20	1	1	240
													21	1	1	240
													22	1	1	240
													23	1	1	300
													24	1	1	300
													25	1	1	360
													26	1	1	360
													27	1	1	360
													28	1	1	360
													29	1	1	420
													30	1	1	420
													31	1	1	420
													32	1	1	420
													33	1	1	420
													34	1	1	420
													35	1	1	420
													36	1	1	420
													37	1	0	420
													38	1	0	420
													39	1	0	420
													40	1	0	420
													41	1	0	420
													42	1	0	420
													43	1	0	420
													44	1	0	420
													45	1	0	420
													46	2	1	120
													47	2	1	180
													48	2	1	240
													49	2	1	240
													50	2	1	240
													51	2	1	240
													52	2	1	240
													53	2	1	240
													54	2	1	300
													55	2	1	300
													56	2	1	300
													57	2	1	360
													58	2	1	360
													59	2	1	360
													60	2	1	360
													61	2	1	360
													62	2	1	420
													63	2	1	420
													64	2	1	420
													65	2	1	420
													66	2	1	420
													67	2	1	420
													68	2	0	180
													69	2	0	300
													70	2	0	300
													71	2	0	360
													72	2	0	420
													73	2	0	420
													74	2	0	420
													75	2	0	420
													76	2	0	420
													77	2	0	420
													78	2	0	420
													79	2	0	420
													80	2	0	420
													81	2	0	420
													82	2	0	420
													83	2	0	420
													84	2	0	420
													85	2	0	420
													86	2	0	420
													87	2	0	420
													88	2	0	420
													89	2	0	420

## Sheet: Fig 1- fig supp 1g
O'Hern et al.
Raw Data for Figure 1 - Figure supplement 1
L4440	Time	Paralysed	Total	Ratio		L4440	Time	Paralysed	Total	Ratio		L4440	Time	Paralysed	Total	Ratio		L4440	Time	Paralysed	Total	Ratio		L4440	Time	Ratio	Ratio	Ratio	Ratio	Average	STDEV	SEM
Trial 1	0	0	20	0		Trial 2	0	0	16	0		Trial 3	0	0	16	0		Trial 4	0	0	16	0		Trial 1+2+3	0	0	0	0	0	0	0	0
	60	0	19	0			60	0	16	0			60	0	16	0			60	0	16	0			60	0	0	0	0	0	0	0
	120	1	19	0.0526316			120	1	16	0.0625			120	4	15	0.266667			120	3	12	0.25			120	0.0526316	0.0625	0.266667	0.25	0.127266	0.120825	0.0854363
	180	4	19	0.210526			180	3	15	0.2			180	6	15	0.4			180	5	12	0.416667			180	0.210526	0.2	0.4	0.416667	0.270175	0.112554	0.079588
	240	4	19	0.210526			240	3	15	0.2			240	7	15	0.466667			240	5	12	0.416667			240	0.210526	0.2	0.466667	0.416667	0.292398	0.151013	0.106782
	300	4	19	0.210526			300	5	15	0.333333			300	7	14	0.5			300	6	12	0.5			300	0.210526	0.333333	0.5	0.5	0.347953	0.14529	0.102735
	360	4	19	0.210526			360	7	14	0.5			360	9	14	0.642857			360	7	12	0.583333			360	0.210526	0.5	0.642857	0.583333	0.451128	0.22027	0.155754
	420	7	19	0.368421			420	8	14	0.571429			420	10	14	0.714286			420	7	12	0.583333			420	0.368421	0.571429	0.714286	0.583333	0.551378	0.173802	0.122896
smn-1 RNAi	Time	Paralysed	Total	Ratio		smn-1 RNAi	Time	Paralysed	Total	Ratio		smn-1 RNAi	Time	Paralysed	Total	Ratio		smn-1 RNAi	Time	Paralysed	Total	Ratio		smn-1 RNAi	Time	Ratio	Ratio	Ratio	Ratio	Average	STDEV	SEM
Trial 1	0	0	19	0		Trial 2	0	0	15	0		Trial 3	0	0	17	0		Trial 4	0	0	17	0		Trial 1+2+3	0	0	0	0	0	0	0	0
	60	0	18	0			60	0	15	0			60	0	16	0			60	0	16	0			60	0	0	0	0	0	0	0
	120	0	18	0			120	1	14	0.0714286			120	2	15	0.133333			120	6	15	0.4			120	0	0.0714286	0.133333	0.4	0.068254	0.0667233	0.0471805
	180	9	16	0.5625			180	2	14	0.142857			180	8	15	0.533333			180	9	15	0.6			180	0.5625	0.142857	0.533333	0.6	0.412897	0.234315	0.165686
	240	9	16	0.5625			240	3	14	0.214286			240	10	15	0.666667			240	10	15	0.666667			240	0.5625	0.214286	0.666667	0.666667	0.481151	0.236908	0.167519
	300	10	16	0.625			300	5	14	0.357143			300	14	15	0.933333			300	12	15	0.8			300	0.625	0.357143	0.933333	0.8	0.638492	0.288332	0.203882
	360	10	16	0.625			360	7	14	0.5			360	14	15	0.933333			360	12	14	0.857143			360	0.625	0.5	0.933333	0.857143	0.686111	0.223037	0.157711
	420	12	16	0.75			420	9	14	0.642857			420	15	15	1			420	13	14	0.928571			420	0.75	0.642857	1	0.928571	0.797619	0.183271	0.129593
mel-46 RNAi	Time	Paralysed	Total	Ratio		mel-46 RNAi	Time	Paralysed	Total	Ratio		mel-46 RNAi	Time	Paralysed	Total	Ratio		mel-46 RNAi	Time	Paralysed	Total	Ratio		mel-46 RNAi	Time	Ratio	Ratio	Ratio	Ratio	Average	STDEV	SEM
Trial 1	0	0	18	0		Trial 2	0	0	16	0		Trial 3	0	0	15	0		Trial 4	0	0	17	0		Trial 1+2+3	0	0	0	0	0	0	0	0
	60	0	18	0			60	0	15	0			60	0	15	0			60	0	17	0			60	0	0	0	0	0	0	0
	120	0	17	0			120	2	15	0.133333			120	2	14	0.142857			120	1	14	0.0714286			120	0	0.133333	0.142857	0.0714286	0.0920635	0.0798714	0.0564776
	180	6	17	0.352941			180	4	15	0.266667			180	7	14	0.5			180	4	13	0.307692			180	0.352941	0.266667	0.5	0.307692	0.373203	0.117979	0.0834236
	240	7	17	0.411765			240	8	15	0.533333			240	10	14	0.714286			240	6	13	0.461538			240	0.411765	0.533333	0.714286	0.461538	0.553128	0.152229	0.107642
	300	7	17	0.411765			300	9	15	0.6			300	12	14	0.857143			300	7	12	0.583333			300	0.411765	0.6	0.857143	0.583333	0.622969	0.223576	0.158092
	360	9	17	0.529412			360	12	15	0.8			360	12	14	0.857143			360	8	11	0.727273			360	0.529412	0.8	0.857143	0.727273	0.728852	0.175067	0.123791
	420	9	17	0.529412			420	12	15	0.8			420	13	14	0.928571			420	9	11	0.818182			420	0.529412	0.8	0.928571	0.818182	0.752661	0.203747	0.144071
unc-25 RNAi	Time	Paralysed	Total	Ratio		unc-25 RNAi	Time	Paralysed	Total	Ratio		unc-25 RNAi	Time	Paralysed	Total	Ratio		unc-25 RNAi	Time	Paralysed	Total	Ratio		unc-25 RNAi	Time	Ratio	Ratio	Ratio	Ratio	Average	STDEV	SEM
Trial 1	0	0	19	0		Trial 2	0	0	17	0		Trial 3	0	0	16	0		Trial 4	0	0	16	0		Trial 1+2+3	0	0	0	0	0	0	0	0
	60	0	19	0			60	2	14	0.142857			60	0	16	0			60	4	15	0.266667			60	0	0.142857	0	0.266667	0.047619	0.0824786	0.0583212
	120	2	18	0.111111			120	4	12	0.333333			120	9	16	0.5625			120	7	14	0.5			120	0.111111	0.333333	0.5625	0.5	0.335648	0.225703	0.159596
	180	9	18	0.5			180	7	12	0.583333			180	13	16	0.8125			180	7	14	0.5			180	0.5	0.583333	0.8125	0.5	0.631944	0.161822	0.114425
	240	12	18	0.666667			240	8	12	0.666667			240	14	16	0.875			240	9	14	0.642857			240	0.666667	0.666667	0.875	0.642857	0.736111	0.120281	0.0850517
	300	15	18	0.833333			300	8	12	0.666667			300	15	16	0.9375			300	10	14	0.714286			300	0.833333	0.666667	0.9375	0.714286	0.8125	0.136613	0.0966002
	360	15	18	0.833333			360	8	12	0.666667			360	16	16	1			360	10	14	0.714286			360	0.833333	0.666667	1	0.714286	0.833333	0.166667	0.117851
	420	15	18	0.833333			420	8	12	0.666667			420	16	16	1			420	12	14	0.857143			420	0.833333	0.666667	1	0.857143	0.833333	0.166667	0.117851
GABA Hammarlund			# censored	1st trial	2nd trial	3rd trial	4th trial	5th trial	6th trial	7th trial	total		id	mutation	status	survivaltime
Strain Name	n start for each trial	Time											1	1	1	120		1=control (L4440)	1=paralyzed
pL4440	20	0	0	0	0	0	0				0		2	1	1	120		2=mel-46 RNAi	0=not paralyzed
	16	60	1	0	0	0	0				0		3	1	1	120		3=smn-1 RNAi
	16	120	5	1	1	4	3				9		4	1	1	120		4=goa-1 RNAi
	16	180	1	4	3	6	5				18		5	1	1	120
		240		4	3	7	5				19		6	1	1	120
		300	1	4	5	7	6				22		7	1	1	120
		360	1	4	7	9	7				27		8	1	1	120
	n TOTAL	420	27	7	8	10	7				32		9	1	1	120		1vs2
	68	480									32		10	1	1	180		Chisq= 5.169 on 1 degrees of freedom, p=0.023
mel-46 RNAi	18	0		0	0	0	0				0		11	1	1	180
	16	60	1	0	0	0	0				0		12	1	1	180		1vs3
	15	120	5	0	2	2	1				5		13	1	1	180		Chisq= 10.891 on 1 degrees of freedom, p=0.000966
	17	180	1	6	4	7	4				21		14	1	1	180
		240		7	8	10	6				31		15	1	1	180		1vs4
		300	1	7	9	12	7				35		16	1	1	180		Chisq= 21.284 on 1 degrees of freedom, p=0.000004
		360	1	9	12	12	8				41		17	1	1	180
	n TOTAL	420	14	9	12	13	9				43		18	1	1	180
	66	480									43		19	1	1	240
smn-1 RNAi	19	0		0	0	0	0				0		20	1	1	300
	15	60	3	0	0	0	0				0		21	1	1	300
	17	120	3	0	1	2	6				9		22	1	1	300
	17	180	2	9	2	8	9				28		23	1	1	360
		240		9	3	10	10				32		24	1	1	360
		300		10	5	14	12				41		25	1	1	360
		360	1	10	7	14	12				43		26	1	1	360
	n TOTAL	420	10	12	9	15	13				49		27	1	1	360
	68	480									49		28	1	1	420
unc-25 RNAi	19	0		0	0	0	0				0		29	1	1	420
	17	60	4	0	2	0	4				6		30	1	1	420
	16	120	4	2	4	9	7				22		31	1	1	420
	16	180		9	7	13	7				36		32	1	1	420
		240		12	8	14	9				43		33	1	0	60
		300		15	8	15	10				48		34	1	0	120
		360		15	8	16	10				49		35	1	0	120
	n TOTAL	420	9	15	8	16	12				51		36	1	0	120
	68	480									51		37	1	0	120
													38	1	0	120
													39	1	0	180
													40	1	0	300
													41	1	0	360
													42	1	0	420
													43	1	0	420
													44	1	0	420
													45	1	0	420
													46	1	0	420
													47	1	0	420
													48	1	0	420
													49	1	0	420
													50	1	0	420
													51	1	0	420
													52	1	0	420
													53	1	0	420
													54	1	0	420
													55	1	0	420
													56	1	0	420
													57	1	0	420
													58	1	0	420
													59	1	0	420
													60	1	0	420
													61	1	0	420
													62	1	0	420
													63	1	0	420
													64	1	0	420
													65	1	0	420
													66	1	0	420
													67	1	0	420
													68	1	0	420
													69	2	1	120
													70	2	1	120
													71	2	1	120
													72	2	1	120
													73	2	1	120
													74	2	1	180
													75	2	1	180
													76	2	1	180
													77	2	1	180
													78	2	1	180
													79	2	1	180
													80	2	1	180
													81	2	1	180
													82	2	1	180
													83	2	1	180
													84	2	1	180
													85	2	1	180
													86	2	1	180
													87	2	1	180
													88	2	1	180
													89	2	1	180
													90	2	1	240
													91	2	1	240
													92	2	1	240
													93	2	1	240
													94	2	1	240
													95	2	1	240
													96	2	1	240
													97	2	1	240
													98	2	1	240
													99	2	1	240
													100	2	1	300
													101	2	1	300
													102	2	1	300
													103	2	1	300
													104	2	1	360
													105	2	1	360
													106	2	1	360
													107	2	1	360
													108	2	1	360
													109	2	1	360
													110	2	1	420
													111	2	1	420
													112	2	0	60
													113	2	0	120
													114	2	0	120
													115	2	0	120
													116	2	0	120
													117	2	0	120
													118	2	0	180
													119	2	0	300
													120	2	0	360
													121	2	0	420
													122	2	0	420
													123	2	0	420
													124	2	0	420
													125	2	0	420
													126	2	0	420
													127	2	0	420
													128	2	0	420
													129	2	0	420
													130	2	0	420
													131	2	0	420
													132	2	0	420
													133	2	0	420
													134	2	0	420
													135	3	1	120
													136	3	1	120
													137	3	1	120
													138	3	1	120
													139	3	1	120
													140	3	1	120
													141	3	1	120
													142	3	1	120
													143	3	1	120
													144	3	1	180
													145	3	1	180
													146	3	1	180
													147	3	1	180
													148	3	1	180
													149	3	1	180
													150	3	1	180
													151	3	1	180
													152	3	1	180
													153	3	1	180
													154	3	1	180
													155	3	1	180
													156	3	1	180
													157	3	1	180
													158	3	1	180
													159	3	1	180
													160	3	1	180
													161	3	1	180
													162	3	1	180
													163	3	1	240
													164	3	1	240
													165	3	1	240
													166	3	1	240
													167	3	1	300
													168	3	1	300
													169	3	1	300
													170	3	1	300
													171	3	1	300
													172	3	1	300
													173	3	1	300
													174	3	1	300
													175	3	1	300
													176	3	1	360
													177	3	1	360
													178	3	1	420
													179	3	1	420
													180	3	1	420
													181	3	1	420
													182	3	1	420
													183	3	1	420
													184	3	0	60
													185	3	0	60
													186	3	0	60
													187	3	0	120
													188	3	0	120
													189	3	0	120
													190	3	0	180
													191	3	0	180
													192	3	0	360
													193	3	0	420
													194	3	0	420
													195	3	0	420
													196	3	0	420
													197	3	0	420
													198	3	0	420
													199	3	0	420
													200	3	0	420
													201	3	0	420
													202	3	0	420
													203	4	1	60
													204	4	1	60
													205	4	1	60
													206	4	1	60
													207	4	1	60
													208	4	1	60
													209	4	1	120
													210	4	1	120
													211	4	1	120
													212	4	1	120
													213	4	1	120
													214	4	1	120
													215	4	1	120
													216	4	1	120
													217	4	1	120
													218	4	1	120
													219	4	1	120
													220	4	1	120
													221	4	1	120
													222	4	1	120
													223	4	1	120
													224	4	1	120
													225	4	1	180
													226	4	1	180
													227	4	1	180
													228	4	1	180
													229	4	1	180
													230	4	1	180
													231	4	1	180
													232	4	1	180
													233	4	1	180
													234	4	1	180
													235	4	1	180
													236	4	1	180
													237	4	1	180
													238	4	1	180
													239	4	1	240
													240	4	1	240
													241	4	1	240
													242	4	1	240
													243	4	1	240
													244	4	1	240
													245	4	1	240
													246	4	1	300
													247	4	1	300
													248	4	1	300
													249	4	1	300
													250	4	1	300
													251	4	1	360
													252	4	1	420
													253	4	1	420
													254	4	0	60
													255	4	0	60
													256	4	0	60
													257	4	0	60
													258	4	0	120
													259	4	0	120
													260	4	0	120
													261	4	0	120
													262	4	0	420
													263	4	0	420
													264	4	0	420
													265	4	0	420
													266	4	0	420
													267	4	0	420
													268	4	0	420
													269	4	0	420
													270	4	0	420
