# Supplementary material for: Decreased microRNA levels lead to deleterious increases in neuronal M2 muscarinic receptors in Spinal Muscular Atrophy models
Source: eLife. 2017 May 2;6:e20752. doi: 10.7554/eLife.20752 (PMC5413352; doi:10.7554/eLife.20752)
Supplement: Figure 1—figure supplement 2—source data 1. — Raw data and statistical analysis that correspond to RFP::SNB-1 localization analysis in Figure 1—figure supplement 2. DOI: http://dx.doi.org/10.7554/eLife.20752.008 [file elife-20752-fig1-figsupp2-data1.xlsx]

## Sheet: Figure 1- Fig supp 2a
O'Hern et al.
Raw Data for Figure 1 - Figure supplement 2
RFP::SNB-1
Synapse #	Width		Total Intensity		Linear Density
	N2	mel-46(tm1739)	N2	mel-46(tm1739)	N2	mel-46(tm1739)
1	7.2188	9.875	5403.9	8659.3	0.0271	0.0182
2	7.2188	3.3636	5403.9	2215.7	0.0271	0.013
3	7.3846	5.6471	5869.5	4130.3	0.0141	0.0225
4	6.5625	7.2353	4810.4	4710.6	0.0189	0.0208
5	6.5625	6.0714	4810.4	4360.1	0.0189	0.0191
6	14.375	7.2273	12116	5541.4	0.0149	0.0303
7	5.6667	5.75	3174.3	4459.5	0.0036	0.0123
8	8.5833	6.5	6223.7	5071.7	0.0099	0.0058
9	8.5	6.2609	5789.4	4704.1	0.011	0.029
10	7.9048	6.8696	5807.2	5327.3	0.0259	0.0248
11	7.2143	4.6061	5767.6	3395.8	0.0205	0.0283
12	6.875	8.5789	5230.3	6739.3	0.0244	0.0383
13	11.5	9.4194	9857.8	7909.2	0.0146	0.0322
14	8.7143	4.9524	6832.1	3712.8	0.0128	0.0277
15	6	7.5625	4016.2	6153	0.0179	0.0279
16	4.7	6.8846	2896.8	5316.8	0.0152	0.0241
17	6.7273	6.9444	5425.2	5420.7	0.0284	0.0285
18	8.2353	5.7917	5988.5	4039.3	0.0142	0.0329
19	9.7419	9.2	7823.5	8077.8	0.0297	0.0282
20	9.1905	8.25	7678.5	6820	0.025	0.018
21	5.2857	7.1364	3687.7	5147.5	0.0296	0.0202
22	6.5	3.4	4635.8	2124.9	0.026	0.0144
23	6.6842	7.6875	5331.8	6406.6	0.0211	0.0263
24	5.0588	8	3733.2	6121.7	0.0252	0.0365
25	6.0625	10.087	4289.6	8416.8	0.0236	0.0309
26	1.1667	8.3571	603.833	7026.4	0.006	0.0229
27		8		6534.1		0.0318
28		8.8636		7192.3		0.0179
29		6.3077		4618.8		0.033
30		9.7143		7401.9		0.0093
31		7.25		6049.8		0.0142
32
33
Average	7.2936	7.15464	5507.97	5606.63	0.0194462	0.0238484
SEM	0.473204	0.2917	436.563	289.488	0.00144626	0.00139764
N2 to tm1739 (Mann Whitney U-test)	p=0.87288		p=0.61006		p=0.04236
% change compared to control		-1.9052		1.79127		22.6381
						*
