# Supplementary material for: Decreased microRNA levels lead to deleterious increases in neuronal M2 muscarinic receptors in Spinal Muscular Atrophy models
Source: eLife. 2017 May 2;6:e20752. doi: 10.7554/eLife.20752 (PMC5413352; doi:10.7554/eLife.20752)
Supplement: Figure 2—source data 1. — Raw data and statistical analysis that correspond to MEL-46::GFP localization, aldicarb resistance assays, and RFP::SNB-1 localization analysis in Figure 2. DOI: http://dx.doi.org/10.7554/eLife.20752.010 [file elife-20752-fig2-data1.xlsx]

## Sheet: Fig 2b
smn-1(+)													smn-1(ok355)
rtIs64	Number of puncta					Area	Mean	Min	Max	IntDen			rtIs64	Number of puncta					Area	Mean	Min	Max	IntDen
T1	8					0.0009028	53.18	40.375	77.5	0.077			T1	14					0.00175556	58.4869	40.8571	91.3571	0.134143
T2	2					0.0032889	78.752	40	155	0.369			T2	26					0.00109658	51.6586	40.3077	78.8077	0.0701538
T3	14					0.00172857	55.5595	40.4286	88.5	0.113643			T3	26					0.00164359	59.3305	40.8462	95.3077	0.111
T4	10					0.0006289	59.8269	40.6	94.9	0.0494			T4	26					0.00165299	55.9369	40.3462	89.7308	0.110923
T5	12					0.00138704	65.4104	40.75	113.417	0.112917			T5	33					0.0012862	52.4502	40.2424	78.4242	0.0796667
T6	17					0.00149804	64.1883	41.5882	110.529	0.119471			T6	10					0.00081556	49.0691	40.5	61.3	0.0445
T7	9					0.00187161	64.1993	41.4444	113.333	0.153889			T7	30					0.00117778	56.3803	40.3333	86.4333	0.0784667
T8	8					0.00303056	64.8623	40.625	127.75	0.243375			T8	32					0.00216389	54.8708	40.1562	89.2812	0.128156
		Average	10												Average	24.625
		SD	4.50397												SD	8.33131
rtIs65		SE	1.59239										rtIs65		SE	2.94556
A1	4					0.0021	69.8275	40.75	125.75	0.1585			A1	22					0.00109193	56.6311	40.4091	90.5455	0.0799091
A2	10					0.00053556	47.6314	41.5	59.8	0.0311			A2	41					0.00265095	54.3821	40.9024	89.5122	0.166098
A3	23					0.00185508	54.2375	40.3478	88.2609	0.122217			A3	24					0.00201482	51.8978	40.5	83.5	0.135542
A4	5					0.00217778	68.9026	40.2	120.4	0.1968			A4	8					0.0009028	53.18	40.375	77.5	0.077
A5	14					0.00153809	62.0489	40.5714	105.929	0.112643			A5	31					0.00124087	52.4522	40.3226	78.8387	0.074129
A6	8					0.00116942	61.1638	40.125	106.875	0.096625			A6	21					0.00155556	55.4156	40.619	90.5238	0.101095
A7	15					0.00183555	54.7771	40.3333	91.6	0.1332			A7	21					0.00359259	56.85	40.1429	106.905	0.244714
A8	11					0.0020101	68.473	40.2727	134.091	0.152818			A8	22					0.00131415	54.9226	41.0909	87.2273	0.0849091
A9	8					0.00328611	72.9271	40.375	148.875	0.279125			A9	23					0.00207923	55.7151	40.4348	92.3478	0.139304
A10	22					0.00162828	59.2326	41.1818	93.2273	0.109591			A10	22					0.00106061	54.7279	40.4545	82.1818	0.0731364
		Average	12												Average	23.5
		SD	6.53197	T Test											SD	8.31665	T Test
		SE	2.06559	0.472757											SE	2.62996	0.779333
Overall Average	11.1111					0.00180402	62.5111	40.6371	108.652	0.146184			Overall Average	24					0.00161643	54.6865	40.4911	86.0958	0.10738
SD	5.6557					0.000795702	7.77187	0.48373	24.4512	0.0824349			SD	8.09502					0.000695025	2.56035	0.269361	9.50506	0.0464873
SE	1.33306					0.000187549	1.83185	0.114016	5.76321	0.0194301			SE	1.90802					0.000163819	0.603481	0.0634889	2.24036	0.0109572
					T Test	0.95652	0.730853	0.500425	0.828059	0.702961								T Test	0.376663	0.902661	0.565436	0.381793	0.312068
					line 1 vs. line 2													line 1 vs. line 2
						smn-1(+) vs. smn-1(ok355)
								Number of puncta	Area	Mean	Max	IntDen
						Mann Whitney	p value	8e-05	0.39532	0.00138	0.00158	0.09296
						TTEST	z score	-3.97064	0.85424	3.1955	3.16386	1.67685
							u score	36	134.5	60.5	61.5	108.5
						Percent change		116	-10.3988	-12.5171	-20.7601

## Sheet: Fig 2e
O'Hern et al.
Raw Data for Figure 2
control	Time	Paralysed	Total	Ratio		control	Time	Paralysed	Total	Ratio		control	Time	Paralysed	Total	Ratio		control	Time	Ratio	Ratio	Ratio	Average	STDEV	SEM
Trial 1	0	0	16	0		Trial 2	0	0	16	0		Trial 3	0	0	16	0		Trial 1+2+3	0	0	0	0	0	0	0
	60	0	15	0			60	0	16	0			60	0	15	0			60	0	0	0	0	0	0
	120	3	15	0.2			120	0	16	0			120	0	15	0			120	0.2	0	0	0.0666667	0.11547	0.0816497
	180	4	15	0.266667			180	4	16	0.25			180	3	15	0.2			180	0.266667	0.25	0.2	0.238889	0.0346944	0.0245327
	240	7	15	0.466667			240	9	16	0.5625			240	8	15	0.533333			240	0.466667	0.5625	0.533333	0.520833	0.0491243	0.0347361
	300	9	15	0.6			300	10	16	0.625			300	9	15	0.6			300	0.6	0.625	0.6	0.608333	0.0144338	0.0102062
	360	11	15	0.733333			360	10	16	0.625			360	10	15	0.666667			360	0.733333	0.625	0.666667	0.675	0.0546453	0.0386401
	420	11	15	0.733333			420	11	16	0.6875			420	10	15	0.666667			420	0.733333	0.6875	0.666667	0.695833	0.0341056	0.0241163
control;ytEx211	Time	Paralysed	Total	Ratio		control;ytEx211	Time	Paralysed	Total	Ratio		control;ytEx211	Time	Paralysed	Total	Ratio		control;ExPRM8	Time	Ratio	Ratio	Ratio	Average	STDEV	SEM
Trial 1	0	0	16	0		Trial 2	0	0	16	0		Trial 3	0	0	16	0		Trial 1+2+3	0	0	0	0	0	0	0
	60	0	16	0			60	0	15	0			60	0	14	0			60	0	0	0	0	0	0
	120	0	16	0			120	0	15	0			120	0	14	0			120	0	0	0	0	0	0
	180	0	16	0			180	0	14	0			180	0	13	0			180	0	0	0	0	0	0
	240	0	16	0			240	0	14	0			240	0	13	0			240	0	0	0	0	0	0
	300	0	16	0			300	0	14	0			300	0	13	0			300	0	0	0	0	0	0
	360	0	16	0			360	1	14	0.0714286			360	0	13	0			360	0	0.0714286	0	0.0238095	0.0412393	0.0291606
	420	1	16	0.0625			420	1	14	0.0714286			420	0	13	0			420	0.0625	0.0714286	0	0.0446429	0.0389187	0.0275197
smn-1(ok355)	Time	Paralysed	Total	Ratio		smn-1(ok355)	Time	Paralysed	Total	Ratio		smn-1(ok355)	Time	Paralysed	Total	Ratio		smn-1(ok355)	Time	Ratio	Ratio	Ratio	Average	STDEV	SEM
Trial 1	0	0	16	0		Trial 2	0	0	16	0		Trial 3	0	0	16	0		Trial 1+2+3	0	0	0	0	0	0	0
	60	0	13	0			60	1	16	0.0625			60	0	16	0			60	0	0.0625	0	0.0208333	0.0360844	0.0255155
	120	3	13	0.230769			120	2	16	0.125			120	1	15	0.0666667			120	0.230769	0.125	0.0666667	0.140812	0.0831861	0.0588215
	180	4	13	0.307692			180	5	15	0.333333			180	2	15	0.133333			180	0.307692	0.333333	0.133333	0.25812	0.108826	0.0769516
	240	4	13	0.307692			240	5	15	0.333333			240	2	14	0.142857			240	0.307692	0.333333	0.142857	0.261294	0.103368	0.073092
	300	5	13	0.384615			300	5	15	0.333333			300	3	12	0.25			300	0.384615	0.333333	0.25	0.32265	0.0679407	0.0480413
	360	5	13	0.384615			360	6	15	0.4			360	4	12	0.333333			360	0.384615	0.4	0.333333	0.37265	0.034907	0.024683
	420	6	13	0.461538			420	6	14	0.428571			420	5	12	0.416667			420	0.461538	0.428571	0.416667	0.435592	0.0232452	0.0164368
smn-1(ok355);ytEx211	Time	Paralysed	Total	Ratio		smn-1(ok355);ytEx211	Time	Paralysed	Total	Ratio		smn-1(ok355);ytEx211	Time	Paralysed	Total	Ratio		smn-1(ok355);ExPRM8	Time	Ratio	Ratio	Ratio	Average	STDEV	SEM
Trial 1	0	0	12	0		Trial 2	0	0	16	0		Trial 3	0	0	16	0		Trial 1+2+3	0	0	0	0	0	0	0
	60	1	11	0.0909091			60	0	16	0			60	0	16	0			60	0.0909091	0	0	0.030303	0.0524864	0.0371135
	120	5	11	0.454545			120	1	16	0.0625			120	0	16	0			120	0.454545	0.0625	0	0.172348	0.24638	0.174217
	180	6	11	0.545455			180	5	16	0.3125			180	4	16	0.25			180	0.545455	0.3125	0.25	0.369318	0.155707	0.110101
	240	7	11	0.636364			240	9	16	0.5625			240	8	16	0.5			240	0.636364	0.5625	0.5	0.566288	0.0682607	0.0482676
	300	9	11	0.818182			300	11	16	0.6875			300	11	16	0.6875			300	0.818182	0.6875	0.6875	0.731061	0.0754492	0.0533506
	360	10	11	0.909091			360	12	16	0.75			360	11	16	0.6875			360	0.909091	0.75	0.6875	0.782197	0.11425	0.0807871
	420	10	11	0.909091			420	12	16	0.75			420	13	16	0.8125			420	0.909091	0.75	0.8125	0.823864	0.0801519	0.056676
			# censored	1st trial	2nd trial	3rd trial	4th trial	5th trial	6th trial	7th trial	total		id	mutation	status	survivaltime		1=control	1=paralyzed
Strain Name	n start for each trial	Time											1	1	1	120		2=control;ytEx211	0=not paralyzed
control	16	0		0	0	0					0		2	1	1	120		3=smn-1(ok355)
	16	60	2	0	0	0					0		3	1	1	120		4=smn-1(ok355);ytEx211
	16	120		0	3	0					3		4	1	1	180
		180		3	4	4					11		5	1	1	180
		240		8	7	9					24		6	1	1	180
		300		9	9	10					28		7	1	1	180
		360		10	11	10					31		8	1	1	180		1vs2
	n TOTAL	420	14	10	11	11					32		9	1	1	180		Chisq= 42.758 on 1 degrees of freedom, p=6.1944E-11
	48	480									32		10	1	1	180
control;ytEx211	16	0		0	0	0					0		11	1	1	180		1vs3
	16	60	3	0	0	0					0		12	1	1	240		Chisq= 6.249 on 1 degrees of freedom, p=0.012429
	16	120		0	0	0					0		13	1	1	240
		180	2	0	0	0					0		14	1	1	240		1vs4
		240		0	0	0					0		15	1	1	240		Chisq= 1.775 on 1 degrees of freedom, p=0.182723
		300		0	0	0					0		16	1	1	240
		360		0	0	1					1		17	1	1	240		3 vs. 4
	n TOTAL	420	41	0	1	1					2		18	1	1	240		Chisq= 13.942 on 1 degrees of freedom, p=0.000189
	48	480									2		19	1	1	240
smn-1(ok355)	16	0		0	0	0					0		20	1	1	240
	16	60	3	0	0	1					1		21	1	1	240
	16	120	1	1	3	2					6		22	1	1	240
		180	1	2	4	5					11		23	1	1	240
		240	1	2	4	5					11		24	1	1	240
		300	2	3	5	5					13		25	1	1	300
		360	1	4	5	6					15		26	1	1	300
	n TOTAL	420	22	5	6	6					17		27	1	1	300
	48	480									17		28	1	1	300
smn-1(ok355);ytEx211	16	0		0	0	0					0		29	1	1	360
	12	60	1	0	1	0					1		30	1	1	360
	16	120		0	5	1					6		31	1	1	360
		180		4	6	5					15		32	1	1	420
		240		8	7	9					24		33	1	0	60
		300		11	9	11					31		34	1	0	60
		360		11	10	12					33		35	1	0	420
	n TOTAL	420	8	13	10	12					35		36	1	0	420
	44	480									35		37	1	0	420
													38	1	0	420
													39	1	0	420
													40	1	0	420
													41	1	0	420
													42	1	0	420
													43	1	0	420
													44	1	0	420
													45	1	0	420
													46	1	0	420
													47	1	0	420
													48	1	0	420
													49	2	1	360
													50	2	1	420
													51	2	0	60
													52	2	0	60
													53	2	0	60
													54	2	0	180
													55	2	0	180
													56	2	0	420
													57	2	0	420
													58	2	0	420
													59	2	0	420
													60	2	0	420
													61	2	0	420
													62	2	0	420
													63	2	0	420
													64	2	0	420
													65	2	0	420
													66	2	0	420
													67	2	0	420
													68	2	0	420
													69	2	0	420
													70	2	0	420
													71	2	0	420
													72	2	0	420
													73	2	0	420
													74	2	0	420
													75	2	0	420
													76	2	0	420
													77	2	0	420
													78	2	0	420
													79	2	0	420
													80	2	0	420
													81	2	0	420
													82	2	0	420
													83	2	0	420
													84	2	0	420
													85	2	0	420
													86	2	0	420
													87	2	0	420
													88	2	0	420
													89	2	0	420
													90	2	0	420
													91	2	0	420
													92	2	0	420
													93	2	0	420
													94	2	0	420
													95	2	0	420
													96	2	0	420
													97	3	1	120
													98	3	1	120
													99	3	1	120
													100	3	1	120
													101	3	1	120
													102	3	1	120
													103	3	1	180
													104	3	1	180
													105	3	1	180
													106	3	1	180
													107	3	1	180
													108	3	1	300
													109	3	1	300
													110	3	1	360
													111	3	1	360
													112	3	1	420
													113	3	1	420
													114	3	0	60
													115	3	0	60
													116	3	0	60
													117	3	0	120
													118	3	0	180
													119	3	0	240
													120	3	0	300
													121	3	0	300
													122	3	0	360
													123	3	0	420
													124	3	0	420
													125	3	0	420
													126	3	0	420
													127	3	0	420
													128	3	0	420
													129	3	0	420
													130	3	0	420
													131	3	0	420
													132	3	0	420
													133	3	0	420
													134	3	0	420
													135	3	0	420
													136	3	0	420
													137	3	0	420
													138	3	0	420
													139	3	0	420
													140	3	0	420
													141	3	0	420
													142	3	0	420
													143	3	0	420
													144	3	0	420
													145	4	1	60
													146	4	1	120
													147	4	1	120
													148	4	1	120
													149	4	1	120
													150	4	1	120
													151	4	1	180
													152	4	1	180
													153	4	1	180
													154	4	1	180
													155	4	1	180
													156	4	1	180
													157	4	1	180
													158	4	1	180
													159	4	1	180
													160	4	1	240
													161	4	1	240
													162	4	1	240
													163	4	1	240
													164	4	1	240
													165	4	1	240
													166	4	1	240
													167	4	1	240
													168	4	1	240
													169	4	1	300
													170	4	1	300
													171	4	1	300
													172	4	1	300
													173	4	1	300
													174	4	1	300
													175	4	1	300
													176	4	1	360
													177	4	1	360
													178	4	1	420
													179	4	1	420
													180	4	0	60
													181	4	0	420
													182	4	0	420
													183	4	0	420
													184	4	0	420
													185	4	0	420
													186	4	0	420
													187	4	0	420
													188	4	0	420

## Sheet: Fig 2f
RFP::SNB-1
Synapse #	Width				Total Volume				Linear Density
	control	smn-1(ok355)	smn-1(ok355);ytEx211	control;ytEx211	control	smn-1(ok355)	smn-1(ok355);ytEx211	control;ytEx211	control	smn-1(ok355)	smn-1(ok355);ytEx211	control;ytEx211
1	15.8182	15.2727	12.6667	20.25	12178	11634	8657.1	16627	0.0156	0.0158	0.021	0.0239
2	15.16	7.913	47.5714	46.2222	14335	4870.7	47574	45651	0.0271	0.0273	0.0147	0.0173
3	15.8684	11.92	62.7778	7.1875	12248	8496.6	65512	4825	0.0283	0.0254	0.014	0.0177
4	26.381	13.6364	20.0769	17.3214	21452	11158	17044	14933	0.0279	0.009	0.0277	0.0304
5	11.1071	6.625	15.6154	7.8182	8928	4232.5	11518	5595.9	0.03	0.0093	0.0202	0.0303
6	6.5833	1.5	18.25	17.5	4476.5	754	17467	16867	0.0193	0.0032	0.0187	0.0154
7	18.9	8.8333	15	9.3333	15983	6371.6	11326	6287.3	0.0383	0.0337	0.0207	0.0056
8	16.75	18.5	20.3913	8.6667	14202	14721	19885	5726.8	0.0322	0.0055	0.0222	0.0142
9	15.15	9.8846	19.5938	13.1304	13343	6221.6	16431	11398	0.0408	0.0304	0.0266	0.0318
10	18.0769	9	16	12.7727	14548	5369.5	22398	10173	0.0375	0.0022	0.0139	0.0269
11	4.5714	10.4545	28.1875	14.4762	2583.1	7259.8	27646	12848	0.0096	0.0191	0.0239	0.0229
12	7	7.6522	5.6	15.1053	4030	4769.4	3231.6	11738	0.0062	0.0215	0.014	0.0324
13	10.8571	7.3077	48.3125	17.8	9909.9	4268.5	40534	13736	0.0131	0.015	0.0162	0.0075
14	13.1429	17.9286	15.4545	19.2381	10312	14801	14447	15593	0.015	0.0309	0.031	0.0195
15	9.625	2.2857	42.7333	12	6779	1256	39842	10174	0.0293	0.0132	0.0182	0.0206
16	21.6667	20.5789	7.8478	8.25	17720	15406	5272.7	6060.9	0.021	0.0189	0.0319	0.0142
17	18.25	7.5	7.4286	16.6154	15860	4332.5	4964.4	11323	0.0287	0.0026	0.0218	0.0244
18	12.7073	19.6	15.9677	30.5161	10273	14778	12271	28719	0.0393	0.0227	0.0325	0.026
19	14.5625	10.0952	28.1333	11.2857	11034	7097.8	26944	9756.3	0.0198	0.0333	0.0256	0.0244
20	8.64	14	10.2	11.3889	6881.8	9144.2	6905.5	9138.7	0.0405	0.0084	0.0278	0.0402
21	16.8261	9.5833	39	35.5455	14040	5696.3	35212	30596	0.0315	0.0127	0.0182	0.0125
22	29.0526	6.0526		18.3158	26592	3946.9		16740	0.0268	0.0177		0.025
23	14.4286	9.3158			13406	7218.8			0.0231	0.0244
24	16.4167	10.15			14881	6320.1			0.028	0.0274
25	14.6364	8.0714			11256	5616.7			0.0326	0.0176
26	11.4286	16.8621			8833.9	14588			0.0178	0.0232
27	18.15	18.2857			15749	15979			0.0349	0.0216
28
29
30
31
32
Average	14.8799	11.067	23.6575	16.8518	12290.2	8011.43	21670.6	14295.8	0.0264519	0.0182222	0.0219429	0.0219591
SEM	1.06315	0.979834	3.41049	2.03638	1001.47	867.866	3526.15	2057.15	0.00183553	0.0018189	0.00130874	0.00181581
control to ok355 (Mann-Whitney)	p=0.02144				p=0.00614				p=0.00398
control to ok355;ytEx211 (Mann-Whitney)	p=0.05				p=0.03486				p=0.03572
ok355 to ok355;ytEx211 (Mann-Whitney)	p=0.00112				p=0.00036				p=0.1902
control to contol;ytEx211 (Mann-Whitney)	p=0.78716				p=0.88076				p=0.07508
control;ytEx211 to ok355;ytEx211 (Mann-Whitney)	p=0.14156				p=0.12114				p=0.98404
% change compared to control		-25.6245	58.9902	13.2522		-34.8143	76.3247	16.3189		-31.1117	-17.046	-16.9847
		*	*			**	*			**	*
