# Supplementary material for: Decreased microRNA levels lead to deleterious increases in neuronal M2 muscarinic receptors in Spinal Muscular Atrophy models
Source: eLife. 2017 May 2;6:e20752. doi: 10.7554/eLife.20752 (PMC5413352; doi:10.7554/eLife.20752)
Supplement: Figure 2—figure Supplement 1—source data 1. — Raw data and statistical analysis that correspond to MEL-46::GFP localization, APT-4::GFP localization analysis, aldicarb resistance and pumping assays in Figure 2—figure supplement 1. DOI: http://dx.doi.org/10.7554/eLife.20752.012 [file elife-20752-fig2-figsupp1-data1.xlsx]

## Sheet: Figure 2 - Figure supp 1a
smn-1(+)													smn-1(ok355)
rtIs64	Number of puncta					Area	Mean	Min	Max	IntDen			rtIs64	Number of puncta					Area	Mean	Min	Max	IntDen
T1	8					0.0009028	53.18	40.375	77.5	0.077			T1	14					0.00175556	58.4869	40.8571	91.3571	0.134143
T2	2					0.0032889	78.752	40	155	0.369			T2	26					0.00109658	51.6586	40.3077	78.8077	0.0701538
T3	14					0.00172857	55.5595	40.4286	88.5	0.113643			T3	26					0.00164359	59.3305	40.8462	95.3077	0.111
T4	10					0.0006289	59.8269	40.6	94.9	0.0494			T4	26					0.00165299	55.9369	40.3462	89.7308	0.110923
T5	12					0.00138704	65.4104	40.75	113.417	0.112917			T5	33					0.0012862	52.4502	40.2424	78.4242	0.0796667
T6	17					0.00149804	64.1883	41.5882	110.529	0.119471			T6	10					0.00081556	49.0691	40.5	61.3	0.0445
T7	9					0.00187161	64.1993	41.4444	113.333	0.153889			T7	30					0.00117778	56.3803	40.3333	86.4333	0.0784667
T8	8					0.00303056	64.8623	40.625	127.75	0.243375			T8	32					0.00216389	54.8708	40.1562	89.2812	0.128156
		Average	10												Average	24.625
		SD	4.50397												SD	8.33131
rtIs65		SE	1.59239										rtIs65		SE	2.94556
A1	4					0.0021	69.8275	40.75	125.75	0.1585			A1	22					0.00109193	56.6311	40.4091	90.5455	0.0799091
A2	10					0.00053556	47.6314	41.5	59.8	0.0311			A2	41					0.00265095	54.3821	40.9024	89.5122	0.166098
A3	23					0.00185508	54.2375	40.3478	88.2609	0.122217			A3	24					0.00201482	51.8978	40.5	83.5	0.135542
A4	5					0.00217778	68.9026	40.2	120.4	0.1968			A4	8					0.0009028	53.18	40.375	77.5	0.077
A5	14					0.00153809	62.0489	40.5714	105.929	0.112643			A5	31					0.00124087	52.4522	40.3226	78.8387	0.074129
A6	8					0.00116942	61.1638	40.125	106.875	0.096625			A6	21					0.00155556	55.4156	40.619	90.5238	0.101095
A7	15					0.00183555	54.7771	40.3333	91.6	0.1332			A7	21					0.00359259	56.85	40.1429	106.905	0.244714
A8	11					0.0020101	68.473	40.2727	134.091	0.152818			A8	22					0.00131415	54.9226	41.0909	87.2273	0.0849091
A9	8					0.00328611	72.9271	40.375	148.875	0.279125			A9	23					0.00207923	55.7151	40.4348	92.3478	0.139304
A10	22					0.00162828	59.2326	41.1818	93.2273	0.109591			A10	22					0.00106061	54.7279	40.4545	82.1818	0.0731364
		Average	12												Average	23.5
		SD	6.53197	T Test											SD	8.31665	T Test
		SE	2.06559	0.472757											SE	2.62996	0.779333
Overall Average	11.1111					0.00180402	62.5111	40.6371	108.652	0.146184			Overall Average	24					0.00161643	54.6865	40.4911	86.0958	0.10738
SD	5.6557					0.000795702	7.77187	0.48373	24.4512	0.0824349			SD	8.09502					0.000695025	2.56035	0.269361	9.50506	0.0464873
SE	1.33306					0.000187549	1.83185	0.114016	5.76321	0.0194301			SE	1.90802					0.000163819	0.603481	0.0634889	2.24036	0.0109572
					T Test	0.95652	0.730853	0.500425	0.828059	0.702961								T Test	0.376663	0.902661	0.565436	0.381793	0.312068
					line 1 vs. line 2													line 1 vs. line 2
						smn-1(+) vs. smn-1(ok355)
								Number of puncta	Area	Mean	Max	IntDen
						Mann Whitney	p value	8e-05	0.39532	0.00138	0.00158	0.09296
						TTEST	z score	-3.97064	0.85424	3.1955	3.16386	1.67685
							u score	36	134.5	60.5	61.5	108.5
						Percent change		116	-10.3988	-12.5171	-20.7601

## Sheet: Figure 2 - Figure supp 1b & 1c
control	Time	Paralysed	Total	Ratio		control	Time	Paralysed	Total	Ratio		control	Time	Paralysed	Total	Ratio		control	Time	Ratio	Ratio	Ratio	Average	STDEV	SEM
Trial 1	0	0	12	0		Trial 2	0	0	16	0		Trial 3	0	0	16	0		Trial 1+2+3	0	0	0	0	0	0	0
	60	1	12	0.0833333			60	0	16	0			60	1	16	0.0625			60	0.0833333	0	0.0625	0.0486111	0.043368	0.0306658
	120	3	12	0.25			120	1	16	0.0625			120	3	16	0.1875			120	0.25	0.0625	0.1875	0.166667	0.0954703	0.0675077
	180	5	12	0.416667			180	5	16	0.3125			180	8	16	0.5			180	0.416667	0.3125	0.5	0.409722	0.0939427	0.0664275
	240	6	12	0.5			240	7	16	0.4375			240	8	16	0.5			240	0.5	0.4375	0.5	0.479167	0.0360844	0.0255155
	300	7	12	0.583333			300	7	16	0.4375			300	10	16	0.625			300	0.583333	0.4375	0.625	0.548611	0.0984545	0.0696178
	360	8	12	0.666667			360	11	16	0.6875			360	10	16	0.625			360	0.666667	0.6875	0.625	0.659722	0.0318234	0.0225026
	420	11	12	0.916667			420	13	16	0.8125			420	13	16	0.8125			420	0.916667	0.8125	0.8125	0.847222	0.0601407	0.0425259
smn-1(ok355)	Time	Paralysed	Total	Ratio		smn-1(ok355)	Time	Paralysed	Total	Ratio		smn-1(ok355)	Time	Paralysed	Total	Ratio		smn-1(ok355)	Time	Ratio	Ratio	Ratio	Average	STDEV	SEM
Trial 1	0	0	12	0		Trial 2	0	0	16	0		Trial 3	0	0	13	0		Trial 1+2+3	0	0	0	0	0	0	0
	60	0	12	0			60	0	15	0			60	0	13	0			60	0	0	0	0	0	0
	120	3	12	0.25			120	3	15	0.2			120	1	13	0.0769231			120	0.25	0.2	0.0769231	0.175641	0.0890726	0.0629838
	180	4	12	0.333333			180	4	15	0.266667			180	1	13	0.0769231			180	0.333333	0.266667	0.0769231	0.225641	0.133037	0.0940715
	240	5	12	0.416667			240	7	15	0.466667			240	3	13	0.230769			240	0.416667	0.466667	0.230769	0.371368	0.124302	0.0878946
	300	6	12	0.5			300	7	15	0.466667			300	3	13	0.230769			300	0.5	0.466667	0.230769	0.399145	0.146767	0.10378
	360	6	12	0.5			360	7	15	0.466667			360	5	13	0.384615			360	0.5	0.466667	0.384615	0.450427	0.0593817	0.0419892
	420	7	12	0.583333			420	7	15	0.466667			420	6	13	0.461538			420	0.583333	0.466667	0.461538	0.503846	0.0688857	0.0487095
smn-1(ok355); rtIs64	Time	Paralysed	Total	Ratio		smn-1(ok355); rtIs64	Time	Paralysed	Total	Ratio		smn-1(ok355); rtIs64	Time	Paralysed	Total	Ratio		smn-1(ok355); rtIs64	Time	Ratio	Ratio	Ratio	Average	STDEV	SEM
Trial 1	0	0	14	0		Trial 2	0	0	15	0		Trial 3	0	0	16	0		Trial 1+2+3	0	0	0	0	0	0	0
	60	1	14	0.0714286			60	0	12	0			60	2	15	0.133333			60	0.0714286	0	0.133333	0.068254	0.0667233	0.0385227
	120	3	13	0.230769			120	7	12	0.583333			120	6	15	0.4			120	0.230769	0.583333	0.4	0.404701	0.176329	0.101804
	180	4	13	0.307692			180	9	12	0.75			180	7	15	0.466667			180	0.307692	0.75	0.466667	0.50812	0.224049	0.129355
	240	4	13	0.307692			240	10	12	0.833333			240	7	15	0.466667			240	0.307692	0.833333	0.466667	0.535897	0.269572	0.155638
	300	8	13	0.615385			300	10	12	0.833333			300	8	15	0.533333			300	0.615385	0.833333	0.533333	0.660684	0.155045	0.0895154
	360	8	13	0.615385			360	11	12	0.916667			360	9	14	0.642857			360	0.615385	0.916667	0.642857	0.724969	0.166582	0.0961761
	420	9	13	0.692308			420	11	12	0.916667			420	12	14	0.857143			420	0.692308	0.916667	0.857143	0.822039	0.116226	0.067103
control; rtIs64	Time	Paralysed	Total	Ratio		control; rtIs64	Time	Paralysed	Total	Ratio		control; rtIs64	Time	Paralysed	Total	Ratio		control; rtIs64	Time	Ratio	Ratio	Ratio	Average	STDEV	SEM
Trial 1	0	0	12	0		Trial 2	0	0	15	0		Trial 3	0	0	16	0		Trial 1+2+3	0	0	0	0	0	0	0
	60	1	10	0.1			60	0	12	0			60	3	16	0.1875			60	0.1	0	0.1875	0.0958333	0.0938194	0.0541667
	120	5	10	0.5			120	5	12	0.416667			120	3	16	0.1875			120	0.5	0.416667	0.1875	0.368056	0.161822	0.0934279
	180	7	10	0.7			180	7	12	0.583333			180	7	16	0.4375			180	0.7	0.583333	0.4375	0.573611	0.13152	0.075933
	240	8	10	0.8			240	8	12	0.666667			240	11	16	0.6875			240	0.8	0.666667	0.6875	0.718056	0.0717264	0.0414113
	300	8	10	0.8			300	11	12	0.916667			300	13	16	0.8125			300	0.8	0.916667	0.8125	0.843056	0.0640547	0.036982
	360	8	10	0.8			360	12	12	1			360	13	16	0.8125			360	0.8	1	0.8125	0.870833	0.112036	0.0646841
	420	8	10	0.8			420	12	12	1			420	15	16	0.9375			420	0.8	1	0.9375	0.9125	0.102317	0.0590727
smn-1(ok355); rtIs65	Time	Paralysed	Total	Ratio		smn-1(ok355); rtIs65	Time	Paralysed	Total	Ratio		smn-1(ok355); rtIs65	Time	Paralysed	Total	Ratio		smn-1(ok355); rtIs65	Time	Ratio	Ratio	Ratio	Average	STDEV	SEM
Trial 1	0	0	13	0		Trial 2	0	0	14	0		Trial 3	0	0	15	0		Trial 1+2+3	0	0	0	0	0	0	0
	60	0	13	0			60	0	12	0			60	0	15	0			60	0	0	0	0	0	0
	120	2	13	0.153846			120	4	12	0.333333			120	6	14	0.428571			120	0.153846	0.333333	0.428571	0.30525	0.139499	0.0805398
	180	2	12	0.166667			180	6	12	0.5			180	6	14	0.428571			180	0.166667	0.5	0.428571	0.365079	0.175503	0.101327
	240	5	12	0.416667			240	6	12	0.5			240	6	14	0.428571			240	0.416667	0.5	0.428571	0.448413	0.0450707	0.0260216
	300	7	12	0.583333			300	7	12	0.583333			300	6	14	0.428571			300	0.583333	0.583333	0.428571	0.531746	0.0893518	0.0515873
	360	8	12	0.666667			360	10	12	0.833333			360	7	14	0.5			360	0.666667	0.833333	0.5	0.666667	0.166667	0.096225
	420	8	12	0.666667			420	11	12	0.916667			420	8	14	0.571429			420	0.666667	0.916667	0.571429	0.718254	0.178307	0.102945
control; rtIs65	Time	Paralysed	Total	Ratio		control; rtIs65	Time	Paralysed	Total	Ratio		control; rtIs65	Time	Paralysed	Total	Ratio		control; rtIs65	Time	Ratio	Ratio	Ratio	Average	STDEV	SEM
Trial 1	0	0	14	0		Trial 2	0	0	16	0		Trial 3	0	0	20	0		Trial 1+2+3	0	0	0	0	0	0	0
	60	1	14	0.0714286			60	0	14	0			60	3	20	0.15			60	0.0714286	0	0.15	0.0738095	0.0750283	0.0433176
	120	3	14	0.214286			120	4	14	0.285714			120	11	19	0.578947			120	0.214286	0.285714	0.578947	0.359649	0.193247	0.111571
	180	7	14	0.5			180	4	14	0.285714			180	14	19	0.736842			180	0.5	0.285714	0.736842	0.507519	0.225658	0.130284
	240	7	14	0.5			240	7	14	0.5			240	14	19	0.736842			240	0.5	0.5	0.736842	0.578947	0.136741	0.0789474
	300	7	14	0.5			300	9	14	0.642857			300	17	19	0.894737			300	0.5	0.642857	0.894737	0.679198	0.199862	0.11539
	360	8	14	0.571429			360	11	14	0.785714			360	18	19	0.947368			360	0.571429	0.785714	0.947368	0.76817	0.188583	0.108878
	420	9	14	0.642857			420	12	14	0.857143			420	18	19	0.947368			420	0.642857	0.857143	0.947368	0.815789	0.156411	0.0903039
1mM aldicarb			# censored	1st trial	2nd trial	3rd trial	4th trial	5th trial	6th trial	7th trial	total		id	mutation	status	survivaltime
Strain Name	n start for each trial	Time											1	1	1	120			1=control	1=paralyzed
smn-1(+)	12	0		0	0	0					0		2	1	1	120			2=smn-1(ok355)	0=not paralyzed
	16	60		1	0	1					2		3	1	1	120			3=smn-1(ok355);rtIs64
	16	120		3	1	3					7		4	1	1	120			4=control;rtIs64
		180		5	5	8					18		5	1	1	120			5=smn-1(ok355);rtIs65
		240		6	7	8					21		6	1	1	120			6=control;rtIs65
		300		7	7	10					24		7	1	1	120
		360		8	11	10					29		8	1	1	180			1vs2
	n TOTAL	420	7	11	13	13					37		9	1	1	180			Chisq= 7.728 on 1 degrees of freedom, p=0.005
	44	480									37		10	1	1	180
smn-1(ok355)	12	0		0	0	0					0		11	1	1	180			1vs3
	16	60	1	0	0	0					0		12	1	1	180			Chisq= .226 on 1 degrees of freedom, p=0.634
	13	120		3	3	1					7		13	1	1	180
		180		4	4	1					9		14	1	1	180			1vs4
		240		5	7	3					15		15	1	1	180			Chisq= 5.670 on 1 degrees of freedom, p=0.017
		300		6	7	3					16		16	1	1	180
		360		6	7	5					18		17	1	1	180			1vs5
	n TOTAL	420	20	7	7	6					20		18	1	1	180			Chisq= .564 on 1 degrees of freedom, p=0.452
	41	480									20		19	1	1	240
smn-1(ok355);rtIs64	14	0		0	0	0					0		20	1	1	240			1vs6
	15	60	4	1	0	2					3		21	1	1	240			Chisq= 1.337 on 1 degrees of freedom, p=0.248
	16	120	1	3	7	6					16		22	1	1	300
		180		4	9	7					20		23	1	1	300			3vs4
		240		4	10	7					21		24	1	1	300			Chisq= 2.948 on 1 degrees of freedom, p=0.086
		300		8	10	8					26		25	1	1	360
		360	1	8	11	9					28		26	1	1	360			5vs6
	n TOTAL	420	7	9	11	12					32		27	1	1	360			Chisq= 2.986 on 1 degrees of freedom, p=0.084
	45	480									32		28	1	1	360
smn-1(+);rtIs64	12	0		0	0	0					0		29	1	1	360			2vs3
	15	60	5	1	0	3					4		30	1	1	420			Chisq= 7.941 on 1 degrees of freedom, p=0.005
	16	120		5	5	3					13		31	1	1	420
		180		7	7	7					21		32	1	1	420			2vs5
		240		8	8	11					27		33	1	1	420			Chisq= 3.064 on 1 degrees of freedom, p=0.080
		300		8	11	13					32		34	1	1	420
		360		8	12	13					33		35	1	1	420
	n TOTAL	420	3	8	12	15					35		36	1	1	420
	43	480									35		37	1	1	420
smn-1(ok355);rtIs65	13	0		0	0	0					0		38	1	0	420
	14	60	2	0	0	0					0		39	1	0	420
	15	120	1	2	4	6					12		40	1	0	420
		180	1	2	6	6					14		41	1	0	420
		240		5	6	6					17		42	1	0	420
		300		7	7	6					20		43	1	0	420
		360		8	10	7					25		44	1	0	420
	n TOTAL	420	11	8	11	8					27		45	2	1	120
	42	480									27		46	2	1	120
smn-1(+);rtIs65	14	0		0	0	0					0		47	2	1	120
	16	60	2	1	0	3					4		48	2	1	120
	20	120	1	3	4	11					18		49	2	1	120
		180		7	4	14					25		50	2	1	120
		240		7	7	14					28		51	2	1	120
		300		7	9	17					33		52	2	1	180
		360		8	11	18					37		53	2	1	180
	n TOTAL	420	8	9	12	18					39		54	2	1	240
	50	480									39		55	2	1	240
													56	2	1	240
													57	2	1	240
													58	2	1	240
													59	2	1	240
													60	2	1	300
													61	2	1	360
													62	2	1	360
													63	2	1	420
													64	2	1	420
													65	2	0	60
													66	2	0	420
													67	2	0	420
													68	2	0	420
													69	2	0	420
													70	2	0	420
													71	2	0	420
													72	2	0	420
													73	2	0	420
													74	2	0	420
													75	2	0	420
													76	2	0	420
													77	2	0	420
													78	2	0	420
													79	2	0	420
													80	2	0	420
													81	2	0	420
													82	2	0	420
													83	2	0	420
													84	2	0	420
													85	2	0	420
													86	3	1	120
													87	3	1	120
													88	3	1	120
													89	3	1	120
													90	3	1	120
													91	3	1	120
													92	3	1	120
													93	3	1	120
													94	3	1	120
													95	3	1	120
													96	3	1	120
													97	3	1	120
													98	3	1	120
													99	3	1	120
													100	3	1	120
													101	3	1	120
													102	3	1	180
													103	3	1	180
													104	3	1	180
													105	3	1	180
													106	3	1	240
													107	3	1	300
													108	3	1	300
													109	3	1	300
													110	3	1	300
													111	3	1	300
													112	3	1	360
													113	3	1	360
													114	3	1	420
													115	3	1	420
													116	3	1	420
													117	3	1	420
													118	3	0	60
													119	3	0	60
													120	3	0	60
													121	3	0	60
													122	3	0	120
													123	3	0	360
													124	3	0	420
													125	3	0	420
													126	3	0	420
													127	3	0	420
													128	3	0	420
													129	3	0	420
													130	3	0	420
													131	4	1	60
													132	4	1	60
													133	4	1	60
													134	4	1	60
													135	4	1	120
													136	4	1	120
													137	4	1	120
													138	4	1	120
													139	4	1	120
													140	4	1	120
													141	4	1	120
													142	4	1	120
													143	4	1	120
													144	4	1	180
													145	4	1	180
													146	4	1	180
													147	4	1	180
													148	4	1	180
													149	4	1	180
													150	4	1	180
													151	4	1	180
													152	4	1	240
													153	4	1	240
													154	4	1	240
													155	4	1	240
													156	4	1	240
													157	4	1	240
													158	4	1	300
													159	4	1	300
													160	4	1	300
													161	4	1	300
													162	4	1	300
													163	4	1	360
													164	4	1	420
													165	4	1	420
													166	4	0	60
													167	4	0	60
													168	4	0	60
													169	4	0	60
													170	4	0	60
													171	4	0	420
													172	4	0	420
													173	4	0	420
													174	5	1	120
													175	5	1	120
													176	5	1	120
													177	5	1	120
													178	5	1	120
													179	5	1	120
													180	5	1	120
													181	5	1	120
													182	5	1	120
													183	5	1	120
													184	5	1	120
													185	5	1	120
													186	5	1	180
													187	5	1	180
													188	5	1	240
													189	5	1	240
													190	5	1	240
													191	5	1	300
													192	5	1	300
													193	5	1	300
													194	5	1	360
													195	5	1	360
													196	5	1	360
													197	5	1	360
													198	5	1	360
													199	5	1	420
													200	5	1	420
													201	5	0	60
													202	5	0	60
													203	5	0	120
													204	5	0	180
													205	5	0	420
													206	5	0	420
													207	5	0	420
													208	5	0	420
													209	5	0	420
													210	5	0	420
													211	5	0	420
													212	5	0	420
													213	5	0	420
													214	5	0	420
													215	5	0	420
													216	6	1	60
													217	6	1	60
													218	6	1	60
													219	6	1	60
													220	6	1	120
													221	6	1	120
													222	6	1	120
													223	6	1	120
													224	6	1	120
													225	6	1	120
													226	6	1	120
													227	6	1	120
													228	6	1	120
													229	6	1	120
													230	6	1	120
													231	6	1	120
													232	6	1	120
													233	6	1	120
													234	6	1	180
													235	6	1	180
													236	6	1	180
													237	6	1	180
													238	6	1	180
													239	6	1	180
													240	6	1	180
													241	6	1	240
													242	6	1	240
													243	6	1	240
													244	6	1	300
													245	6	1	300
													246	6	1	300
													247	6	1	300
													248	6	1	300
													249	6	1	360
													250	6	1	360
													251	6	1	360
													252	6	1	360
													253	6	1	420
													254	6	1	420
													255	6	0	60
													256	6	0	60
													257	6	0	120
													258	6	0	420
													259	6	0	420
													260	6	0	420
													261	6	0	420
													262	6	0	420
													263	6	0	420
													264	6	0	420
													265	6	0	420

## Sheet: Figure 2 - Fig supp 1d
Pumping Data
RAW DATA							PUMPS PER MINUTE
Trial 1							Trial 1
Animal	control	smn-1(ok355)	control; ytEx211	smn-1(ok355); ytEx211			Animal	control	smn-1(ok355)	control; ytEx211	smn-1(ok355); ytEx211
1	44	17	49	0			1	264	102	294	0
2	47	28	46	31			2	282	168	276	186
3	39	0		0			3	234	0		0
4	48	0		0			4	288	0		0
5	43	4		0			5	258	24		0
6	45	9		23			6	270	54		138
7	36	0		6			7	216	0		36
8	43	27		11			8	258	162		66
9	41	12		0			9	246	72		0
10	46	0		0			10	276	0		0
Trial 2							Trial 2
Animal							Animal
1	49	20	50	15			1	294	120	300	90
2	53	0	50	33			2	318	0	300	198
3	50	20	47	0			3	300	120	282	0
4	28	0	43	0			4	168	0	258	0
5	48	27	51	11			5	288	162	306	66
6	40	27	52	10			6	240	162	312	60
7	41	5		22			7	246	30		132
8	40	0		28			8	240	0		168
9	42	0		0			9	252	0		0
10	42	0		9			10	252	0		54
11	46	9		0			11	276	54		0
12	42	12		3			12	252	72		18
13	42	0		0			13	252	0		0
Trial 3							Trial 3
Animal							Animal
1	53	36	47	5			1	318	216	282	30
2	50	11	48	0			2	300	66	288	0
3	50	24	46	0			3	300	144	276	0
4	51	4	44	0			4	306	24	264	0
5	49	0	47	0			5	294	0	282	0
6	48	1	46	0			6	288	6	276	0
7	50	0	41	0			7	300	0	246	0
8	43	26	47	0			8	258	156	282	0
9	43	0	46	2			9	258	0	276	12
10	44	0	49	0			10	264	0	294	0
11	46	34	45				11	276	204	270	0
12	40	2	48				12	240	12	288
13	47	0	47				13	282	0	282
Average	44.6944	9.86111	47.0952	6.33333			Average	268.167	59.1667	282.571	36.8824
STDEV	5.06427	11.8277	2.62497	10.0706			STDEV	30.3856	70.9662	15.7498	59.8568
SEM	0.844045	1.97128	0.572816	1.75306			SEM	5.06427	11.8277	3.43689	10.4197
	Mann-Whitney U-test
	p value	control	smn-1(ok355)	control; ytEx211	smn-1(ok355); ytEx211
	control		p<0.0001	p=0.06576	p<0.0001
	smn-1(ok355)			p<0.0001	p=0.19706
	control; ytEx211				p<0.0001
	smn-1(ok355); ytEx211

## Sheet: Figure 2 - Fig supp 1e
O'Hern et al.
Raw Data for Figure 2 - Figure supplement 1
APT-4::GFP
Synapse #	Width			Total Volume			Linear Density
	control	smn-1(ok355)	smn-1(ok355);rtEx855	control	smn-1(ok355)	smn-1(ok355);rtEx855	control	smn-1(ok355)	smn-1(ok355);rtEx855
1	7	9.3	6.5556	5216.9	7617.4	4806	0.0254	0.0338	0.0391
2	6.5714	7.4848	5.7143	5686	5543.1	4723.1	0.0246	0.029	0.0078
3	7.3333	6.3571	3.1667	5907	4634.9	1963.8	0.0173	0.0256	0.0057
4	9.1	12.1176	4	7950	9413.2	2302.5	0.0147	0.0206	0.0019
5	11.4348	4	6.75	8569.6	2441.9	4753	0.0248	0.0241	0.0074
6	9.5333	5.125	4.3462	7631.5	3262.9	3096.7	0.0215	0.0108	0.0358
7	7.7778	4.9286	4	6733.8	3537.8	2499.8	0.0264	0.0509	0.006
8	9	7.0417	4	7547.8	5395.5	2150	0.0225	0.0207	0.00082645
9	7.5	7	4.4	6363.4	5385.2	2748.2	0.0143	0.02	0.0062
10	5.4286	2.75	3.75	3758	1588.2	2046.8	0.013	0.007	0.0044
11	7.7692	4.2727	7.4286	6512.1	2727.5	4959.4	0.0169	0.0125	0.0075
12	5.2778	5	7.5	3266.7	3422.7	4511.8	0.0187	0.0397	0.0075
13	6.7857	4.2778	11.44	4826.7	2948.3	9502.4	0.0216	0.022	0.0301
14	4.4444	5.0952	4	2967.7	3622.8	2139	0.009	0.023	0.003
15	5.6923	5.5714	4.35	3845.5	4346.7	2762.4	0.0189	0.0085	0.016
16	8.7143	7.8182	7.4074	7034	5950.6	5242.7	0.008	0.0255	0.0192
17	3.5	7.5	12.8966	1849.5	6218.2	10547	0.0017	0.0282	0.0265
18	5.6667	6.4444	4	3667.7	5243.8	2291.4	0.0034	0.0103	0.0058
19	5.6667	4.0385	4.1333	3667.7	2790	3144.1	0.0034	0.0325	0.0243
20	6.8333	2.84	5	4986.8	1749.8	3220	0.0109	0.0308	0.0011
21	4.6667	4.5	7.4815	2916	2926.8	5861	0.0049	0.0114	0.0259
22	6.8235	7.3077	4.8889	5300.1	5595.7	3614.7	0.0154	0.0165	0.0252
23	6.5	6.0952	4.6923	4752.1	4917.2	3371.1	0.015	0.0238	0.0226
24	7.4286	5.2381	6.2083	5846.8	3517	4214.2	0.0214	0.02	0.0212
25	9	7.8333	4.5714	7094.1	5559.7	3094.1	0.0244	0.0187	0.0115
26	8	5.1818	5.3077	6521.8	3114.8	4234.8	0.0127	0.0105	0.0222
27	8.1111		7.8235	6955.2		5382.5	0.012		0.0295
28			7.8235			5382.5			0.0295
Average	7.0948	5.96612	5.84414	5458.31	4364.3	4091.61	0.0156593	0.0221692	0.0158474
SEM	0.33891	0.402486	0.4359	339.829	356.693	388.792	0.00140847	0.00202036	0.0021931
control to ok355 (Mann Whitney U-test)	p=0.01732			p=0.01596			p=0.03156
control to ok355;rtEx855 (Mann Whitney U-test)	p=0.00614			p=0.00222			p=0.92828
ok355 to ok355;rtEx855 (Mann Whitney U-test)	p=0.4777			p=0.267			p=0.05
% change compared to control		-15.9085	-17.6279		-20.0432	-25.039		41.5727	1.2013
		*	**		*	**		*
	Data also used in smn-1(ok355);gar-2(ok520) data set
