# Supplementary material for: Decreased microRNA levels lead to deleterious increases in neuronal M2 muscarinic receptors in Spinal Muscular Atrophy models
Source: eLife. 2017 May 2;6:e20752. doi: 10.7554/eLife.20752 (PMC5413352; doi:10.7554/eLife.20752)
Supplement: Figure 2—figure Supplement 2—source data 1. — Raw data and statistical analysis that correspond to GFP::SMN-1 quantification in Figure 2—figure supplement 2. DOI: http://dx.doi.org/10.7554/eLife.20752.014 [file elife-20752-fig2-figsupp2-data1.xlsx]

## Sheet: Figure 2 - Figure supplement 2b
O'Hern et al.
Raw Data for Figure 2 - Figure supplement 2
	GFP Fluorescence Data
	RAW DATA
	GFP::SMN	exposure time: 1.5s							GFP::SMN;rtEx855		exposure time: 1.5s
		Mean	Min							Mean	Min
Trial 1	1	33.727	25					Trial 1	1	32.606	25
	2	35.391	25						2	38.231	25
	3	34.086	25						3	34.948	25
	4	34.739	25						4	33.008	25
	5	37.845	25						5	38.401	25
	6	36.241	25						6	34.677	25
	7	34.486	25					Trial 2	1	36.072	25
	8	39.59	25						2	36.079	25
	9	43.261	25						3	35.773	25
	10	43.83	25						4	40.658	25
Trial 2	1	52.811	25						5	35.446	25
	2	51.593	25						6	38.619	25
	3	41.002	25						7	39.631	25
	4	47.069	25						8	39.015	25
	5	44.927	25						9	36.252	25
	6	38.324	25						10	34.601	25
	7	35.732	25						11	35.408	25
	8	41.46	25						12	33.089	25
	9	37.076	25						13	39.172	25
	10	38.934	25						14	35.48	25
	11	38.903	25					Trial 3	1	34.238	25
	12	33.564	25						2	42.554	25
	13	36.252	25						3	35.56	25
	14	37.802	25						4	37.759	25
	15	43.263	25						5	40.225	25
Trial 3	1	32.979	25						6	34.803	25
	2	34.123	25						7	32.216	25
	3	36.312	25						8	32.172	25
	4	34.695	25						9	34.053	25
	Average	38.9661							10	33.933	25
	StDev	5.24826							Average	36.156
	SEM	0.974577							StDev	2.69984
									SEM	0.49292
		p value
	Mann Whitney U Test	0.0455
