# Supplementary material for: Decreased microRNA levels lead to deleterious increases in neuronal M2 muscarinic receptors in Spinal Muscular Atrophy models
Source: eLife. 2017 May 2;6:e20752. doi: 10.7554/eLife.20752 (PMC5413352; doi:10.7554/eLife.20752)
Supplement: Figure 3—source data 1. — Raw data and statistical analysis that correspond to aldicarb resistance assays and RFP::SNB-1 localization analysis in Figure 3. DOI: http://dx.doi.org/10.7554/eLife.20752.016 [file elife-20752-fig3-data1.xlsx]

## Sheet: Fig 3a
N2	Time	Paralysed	Total	Ratio		N2	Time	Paralysed	Total	Ratio		N2	Time	Paralysed	Total	Ratio		control	Time	Ratio	Ratio	Ratio	Average	STDEV	SEM
Trial 1	0	0	15	0		Trial 2	0	0	16	0		Trial 3	0	0	16	0		Trial 1+2+3	0	0	0	0	0	0	0
	60	0	15	0			60	0	16	0			60	0	16	0			60	0	0	0	0	0	0
	120	2	15	0.133333			120	0	16	0			120	2	16	0.125			120	0.133333	0	0.125	0.0861111	0.0746907	0.0528143
	180	5	15	0.333333			180	1	16	0.0625			180	7	16	0.4375			180	0.333333	0.0625	0.4375	0.277778	0.193574	0.136878
	240	8	15	0.533333			240	2	16	0.125			240	8	16	0.5			240	0.533333	0.125	0.5	0.386111	0.226742	0.160331
	300	8	15	0.533333			300	9	16	0.5625			300	11	16	0.6875			300	0.533333	0.5625	0.6875	0.594444	0.0818973	0.0579102
	360	12	15	0.8			360	11	16	0.6875			360	11	16	0.6875			360	0.8	0.6875	0.6875	0.725	0.0649519	0.0459279
	420	12	15	0.8			420	14	16	0.875			420	14	16	0.875			420	0.8	0.875	0.875	0.85	0.0433013	0.0306186
mir-2(gk259)	Time	Paralysed	Total	Ratio		mir-2(gk259)	Time	Paralysed	Total	Ratio		mir-2(gk259)	Time	Paralysed	Total	Ratio		mir-2(gk259)	Time	Ratio	Ratio	Ratio	Average	STDEV	SEM
Trial 1	0	0	16	0		Trial 2	0	0	16	0		Trial 3	0	0	14	0		Trial 1+2+3	0	0	0	0	0	0	0
	60	0	16	0			60	0	16	0			60	0	14	0			60	0	0	0	0	0	0
	120	0	16	0			120	0	16	0			120	0	14	0			120	0	0	0	0	0	0
	180	0	16	0			180	1	16	0.0625			180	2	14	0.142857			180	0	0.0625	0.142857	0.0684524	0.0716143	0.050639
	240	0	16	0			240	1	16	0.0625			240	2	14	0.142857			240	0	0.0625	0.142857	0.0684524	0.0716143	0.050639
	300	0	16	0			300	2	16	0.125			300	3	14	0.214286			300	0	0.125	0.214286	0.113095	0.107638	0.0761114
	360	4	16	0.25			360	2	16	0.125			360	4	14	0.285714			360	0.25	0.125	0.285714	0.220238	0.0843896	0.0596724
	420	5	16	0.3125			420	4	16	0.25			420	4	14	0.285714			420	0.3125	0.25	0.285714	0.282738	0.0313561	0.0221721
Independent Line 1						Independent Line 1						Independent Line 1						Independent Line 2						Independent Line 2						Independent Line 2
mir-2(gk259); rtEx853	Time	Paralysed	Total	Ratio		mir-2(gk259); rtEx853	Time	Paralysed	Total	Ratio		mir-2(gk259); rtEx853	Time	Paralysed	Total	Ratio		mir-2(gk259); rtEx853	Time	Paralysed	Total	Ratio		mir-2(gk259); rtEx853	Time	Paralysed	Total	Ratio		mir-2(gk259); rtEx853	Time	Paralysed	Total	Ratio		mir-2(gk259); rtEx853	Time	Ratio	Ratio				Ratio	Average	STDEV	SEM
unc-17p::mir-2	0	0	15	0		unc-17p::mir-2	0	0	16	0		unc-17p::mir-2	0	0	14	0		unc-17p::mir-2	0	0	17	0		unc-17p::mir-2	0	0	16	0		unc-17p::mir-2	0	0	16	0		unc-17p::mir-2	0	0	0	0	0	0	0	0	0	0
Trial 1	60	0	15	0		Trial 2	60	0	16	0		Trial 3	60	0	14	0		Trial 1	60	0	17	0		Trial 2	60	0	16	0		Trial 3	60	1	16	0.0625		Trial 1+2+3	60	0	0	0	0	0	0.0625	0.0104167	0.0255155	0.0104167
	120	2	15	0.133333			120	0	16	0			120	2	14	0.142857			120	0	17	0			120	1	16	0.0625			120	2	16	0.125			120	0.133333	0	0.142857	0	0.0625	0.125	0.0772817	0.0661549	0.0270076
	180	2	15	0.133333			180	1	16	0.0625			180	4	14	0.285714			180	1	17	0.0588235			180	3	16	0.1875			180	7	16	0.4375			180	0.133333	0.0625	0.285714	0.0588235	0.1875	0.4375	0.194229	0.146281	0.0597191
	240	6	15	0.4			240	8	16	0.5			240	4	14	0.285714			240	3	17	0.176471			240	5	16	0.3125			240	7	16	0.4375			240	0.4	0.5	0.285714	0.176471	0.3125	0.4375	0.352031	0.116861	0.0477084
	300	6	15	0.4			300	9	16	0.5625			300	5	14	0.357143			300	7	17	0.411765			300	5	16	0.3125			300	7	16	0.4375			300	0.4	0.5625	0.357143	0.411765	0.3125	0.4375	0.413568	0.0852518	0.0348039
	360	7	15	0.466667			360	11	16	0.6875			360	8	14	0.571429			360	9	17	0.529412			360	6	16	0.375			360	9	16	0.5625			360	0.466667	0.6875	0.571429	0.529412	0.375	0.5625	0.532085	0.105441	0.0430462
	420	8	15	0.533333			420	13	16	0.8125			420	11	14	0.785714			420	10	17	0.588235			420	9	16	0.5625			420	11	16	0.6875			420	0.533333	0.8125	0.785714	0.588235	0.5625	0.6875	0.66163	0.118745	0.0484773
Independent Line 1						Independent Line 1						Independent Line 1						Independent Line 2						Independent Line 2						Independent Line 2
mir-2(gk259); rtEx854	Time	Paralysed	Total	Ratio		mir-2(gk259); rtEx854	Time	Paralysed	Total	Ratio		mir-2(gk259); rtEx854	Time	Paralysed	Total	Ratio		mir-2(gk259); rtEx854	Time	Paralysed	Total	Ratio		mir-2(gk259); rtEx854	Time	Paralysed	Total	Ratio		mir-2(gk259); rtEx854	Time	Paralysed	Total	Ratio		mir-2(gk259); rtEx854	Time	Ratio	Ratio				Ratio	Average	STDEV	SEM
unc-17p::GFP	0	0	15	0		unc-17p::GFP	0	0	16	0		unc-17p::GFP	0	0	17	0		unc-17p::GFP	0	0	16	0		unc-17p::GFP	0	0	16	0		unc-17p::GFP	0	0	17	0		unc-17p::GFP	0	0	0	0	0	0	0	0	0	0
Trial 1	60	0	15	0		Trial 2	60	0	16	0		Trial 3	60	0	17	0		Trial 1	60	0	16	0		Trial 2	60	0	16	0		Trial 3	60	0	17	0		Trial 1+2+3	60	0	0	0	0	0	0	0	0	0
	120	0	15	0			120	1	16	0.0625			120	0	17	0			120	0	16	0			120	0	16	0			120	0	17	0			120	0	0.0625	0	0	0	0	0.0104167	0.0255155	0.0104167
	180	1	15	0.0666667			180	2	16	0.125			180	0	17	0			180	0	16	0			180	0	16	0			180	0	17	0			180	0.0666667	0.125	0	0	0	0	0.0319444	0.0528143	0.0215614
	240	2	15	0.133333			240	5	16	0.3125			240	1	17	0.0588235			240	0	16	0			240	2	16	0.125			240	0	17	0			240	0.133333	0.3125	0.0588235	0	0.125	0	0.104943	0.116997	0.0477638
	300	4	15	0.266667			300	5	16	0.3125			300	2	17	0.117647			300	1	16	0.0625			300	4	16	0.25			300	0	17	0			300	0.266667	0.3125	0.117647	0.0625	0.25	0	0.168219	0.12588	0.0513903
	360	4	15	0.266667			360	7	16	0.4375			360	10	17	0.588235			360	3	16	0.1875			360	6	16	0.375			360	2	17	0.117647			360	0.266667	0.4375	0.588235	0.1875	0.375	0.117647	0.328758	0.173014	0.0706325
	420	6	15	0.4			420	7	16	0.4375			420	11	17	0.647059			420	5	16	0.3125			420	7	16	0.4375			420	2	17	0.117647			420	0.4	0.4375	0.647059	0.3125	0.4375	0.117647	0.392034	0.173695	0.0709106
			# censored	1st trial	2nd trial	3rd trial	4th trial	5th trial	6th trial	7th trial	total		id	mutation	status	survivaltime		1=wild type (N2)	1=paralyzed
Strain Name	n start for each trial	Time											1	1	1	120		2=mir-2(gk259)	0=not paralyzed
N2	15	0		0	0	0					0		2	1	1	120		3=mir-2(gk259); rtEx853
	16	60		0	0	0					0		3	1	1	120		4=mir-2(gk259);rtEx854
	16	120		2	0	2					4		4	1	1	120
		180		5	1	7					13		5	1	1	180
		240		8	2	8					18		6	1	1	180
		300		8	9	11					28		7	1	1	180		1vs2
		360		12	11	11					34		8	1	1	180		Chisq= 34.909 on 1 degrees of freedom, p=3.4541E-9
	n TOTAL	420	7	12	14	14					40		9	1	1	180
	47	480									40		10	1	1	180		1vs3
mir-2(gk259)	16	0		0	0	0					0		11	1	1	180		Chisq= 5.665 on 1 degrees of freedom, p=0.017309
	16	60		0	0	0					0		12	1	1	180
	14	120		0	0	0					0		13	1	1	180		1vs4
		180		0	1	2					3		14	1	1	240		Chisq= 38.57 on 1 degrees of freedom, p=5.2611E-10
		240		0	1	2					3		15	1	1	240
		300		0	2	3					5		16	1	1	240		2vs3
		360		4	2	4					10		17	1	1	240		Chisq= 17.420 on 1 degrees of freedom, p=0.000030
	n TOTAL	420	33	5	4	4					13		18	1	1	240
	46	480									13		19	1	1	300		2vs4
mir-2(gk259); rtEx853	17	0		0	0	0	0	0	0		0		20	1	1	300		Chisq= 1.607 on 1 degrees of freedom, p=0.204956
unc-17p::mir-2	15	60		0	0	0	0	1	0		1		21	1	1	300
	16	120		0	2	1	0	2	2		7		22	1	1	300		3vs4
	16	180		1	2	3	1	7	4		18		23	1	1	300		Chisq= 16.812 on 1 degrees of freedom, p=0.000041
	16	240		3	6	5	8	7	4		33		24	1	1	300
	14	300		7	6	5	9	7	5		39		25	1	1	300
		360		9	7	6	11	9	8		50		26	1	1	300
	n TOTAL	420	32	10	8	9	13	11	11		62		27	1	1	300
	94	480									62		28	1	1	300
mir-2(gk259); rtEx854	15	0		0	0	0	0	0	0		0		29	1	1	360
unc-17p::GFP	16	60		0	0	0	0	0	0		0		30	1	1	360
	16	120		0	0	1	0	0	0		1		31	1	1	360
	16	180		1	0	2	0	0	0		3		32	1	1	360
	17	240		2	0	5	2	1	0		10		33	1	1	360
	17	300		4	1	5	4	2	0		16		34	1	1	360
		360		4	3	7	6	10	2		32		35	1	1	420
	n TOTAL	420	59	6	5	7	7	11	2		38		36	1	1	420
	97	480									38		37	1	1	420
													38	1	1	420
													39	1	1	420
													40	1	1	420
													41	1	0	420
													42	1	0	420
													43	1	0	420
													44	1	0	420
													45	1	0	420
													46	1	0	420
													47	1	0	420
													48	2	1	180
													49	2	1	180
													50	2	1	180
													51	2	1	300
													52	2	1	300
													53	2	1	360
													54	2	1	360
													55	2	1	360
													56	2	1	360
													57	2	1	360
													58	2	1	420
													59	2	1	420
													60	2	1	420
													61	2	0	420
													62	2	0	420
													63	2	0	420
													64	2	0	420
													65	2	0	420
													66	2	0	420
													67	2	0	420
													68	2	0	420
													69	2	0	420
													70	2	0	420
													71	2	0	420
													72	2	0	420
													73	2	0	420
													74	2	0	420
													75	2	0	420
													76	2	0	420
													77	2	0	420
													78	2	0	420
													79	2	0	420
													80	2	0	420
													81	2	0	420
													82	2	0	420
													83	2	0	420
													84	2	0	420
													85	2	0	420
													86	2	0	420
													87	2	0	420
													88	2	0	420
													89	2	0	420
													90	2	0	420
													91	2	0	420
													92	2	0	420
													93	2	0	420
													94	3	1	60
													95	3	1	120
													96	3	1	120
													97	3	1	120
													98	3	1	120
													99	3	1	120
													100	3	1	120
													101	3	1	180
													102	3	1	180
													103	3	1	180
													104	3	1	180
													105	3	1	180
													106	3	1	180
													107	3	1	180
													108	3	1	180
													109	3	1	180
													110	3	1	180
													111	3	1	180
													112	3	1	240
													113	3	1	240
													114	3	1	240
													115	3	1	240
													116	3	1	240
													117	3	1	240
													118	3	1	240
													119	3	1	240
													120	3	1	240
													121	3	1	240
													122	3	1	240
													123	3	1	240
													124	3	1	240
													125	3	1	240
													126	3	1	240
													127	3	1	300
													128	3	1	300
													129	3	1	300
													130	3	1	300
													131	3	1	300
													132	3	1	300
													133	3	1	360
													134	3	1	360
													135	3	1	360
													136	3	1	360
													137	3	1	360
													138	3	1	360
													139	3	1	360
													140	3	1	360
													141	3	1	360
													142	3	1	360
													143	3	1	360
													144	3	1	420
													145	3	1	420
													146	3	1	420
													147	3	1	420
													148	3	1	420
													149	3	1	420
													150	3	1	420
													151	3	1	420
													152	3	1	420
													153	3	1	420
													154	3	1	420
													155	3	1	420
													156	3	0	420
													157	3	0	420
													158	3	0	420
													159	3	0	420
													160	3	0	420
													161	3	0	420
													162	3	0	420
													163	3	0	420
													164	3	0	420
													165	3	0	420
													166	3	0	420
													167	3	0	420
													168	3	0	420
													169	3	0	420
													170	3	0	420
													171	3	0	420
													172	3	0	420
													173	3	0	420
													174	3	0	420
													175	3	0	420
													176	3	0	420
													177	3	0	420
													178	3	0	420
													179	3	0	420
													180	3	0	420
													181	3	0	420
													182	3	0	420
													183	3	0	420
													184	3	0	420
													185	3	0	420
													186	3	0	420
													187	3	0	420
													188	4	1	120
													189	4	1	180
													190	4	1	180
													191	4	1	240
													192	4	1	240
													193	4	1	240
													194	4	1	240
													195	4	1	240
													196	4	1	240
													197	4	1	240
													198	4	1	300
													199	4	1	300
													200	4	1	300
													201	4	1	300
													202	4	1	300
													203	4	1	300
													204	4	1	360
													205	4	1	360
													206	4	1	360
													207	4	1	360
													208	4	1	360
													209	4	1	360
													210	4	1	360
													211	4	1	360
													212	4	1	360
													213	4	1	360
													214	4	1	360
													215	4	1	360
													216	4	1	360
													217	4	1	360
													218	4	1	360
													219	4	1	360
													220	4	1	420
													221	4	1	420
													222	4	1	420
													223	4	1	420
													224	4	1	420
													225	4	1	420
													226	4	0	420
													227	4	0	420
													228	4	0	420
													229	4	0	420
													230	4	0	420
													231	4	0	420
													232	4	0	420
													233	4	0	420
													234	4	0	420
													235	4	0	420
													236	4	0	420
													237	4	0	420
													238	4	0	420
													239	4	0	420
													240	4	0	420
													241	4	0	420
													242	4	0	420
													243	4	0	420
													244	4	0	420
													245	4	0	420
													246	4	0	420
													247	4	0	420
													248	4	0	420
													249	4	0	420
													250	4	0	420
													251	4	0	420
													252	4	0	420
													253	4	0	420
													254	4	0	420
													255	4	0	420
													256	4	0	420
													257	4	0	420
													258	4	0	420
													259	4	0	420
													260	4	0	420
													261	4	0	420
													262	4	0	420
													263	4	0	420
													264	4	0	420
													265	4	0	420
													266	4	0	420
													267	4	0	420
													268	4	0	420
													269	4	0	420
													270	4	0	420
													271	4	0	420
													272	4	0	420
													273	4	0	420
													274	4	0	420
													275	4	0	420
													276	4	0	420
													277	4	0	420
													278	4	0	420
													279	4	0	420
													280	4	0	420
													281	4	0	420
													282	4	0	420
													283	4	0	420
													284	4	0	420

## Sheet: Fig 3b
O'Hern et al.
Raw Data for Figure 3
RFP::SNB-1
Synapse #	Width		Linear Density		Total Intensity
	control	mir-2(gk259)	control	mir-2(gk259)	control	mir-2(gk259)
1	5.3333	12.8	3103.3	7443	0.0092	0.0071
2	8.5	5.3	5054	2916.1	0.0025	0.0068
3	7	14.6667	3852.5	12724	0.0024	0.0246
4	6.5	17.4667	3840.3	15324	0.0053	0.0221
5	8.25	6.125	4640.8	3459.4	0.004	0.0064
6	7.5	4	4324.5	2120	0.0019	0.00097276
7	8.5	9	5005.8	4896	0.0041	0.0013
8	3.5	7.5	1849	4363.5	0.0033	0.0028
9	5	13	2786.5	7628.2	0.0034	0.0071
10	7.0769	16.2727	3978.3	13700	0.0132	0.033
11	7	15.8571	3834	13992	0.0017	0.0264
12	24.5238	14.2381	20385	11548	0.0269	0.0251
13	13.4483	16	10242	14584	0.0371	0.0214
14	18.12	8	15149	5731	0.0319	0.0288
15	24.05	14.5	19240	13852	0.0159	0.0286
16	52.6	19.375	48494	16132	0.0138	0.0254
17	27.625	6.9143	24571	5076.5	0.0251	0.0616
18	8.8286	22	7223.1	18342	0.0399	0.0238
19	54	33.35	52157	33151	0.0139	0.02
20	6.2	10.8333	3988.8	8515.4	0.0054	0.0305
21	7	11.1111	3947	8531.7	0.001	0.0136
22	6.4	15.9167	3556.2	12137	0.0047	0.0192
23	8	8.3333	4409.3	4548.7	0.0033	0.0032
24	8.1667	4.8	4813.2	2945.3	0.0051	0.0132
25	8	15.6923	4519.4	13378	0.007	0.0241
26		12.25		10489		0.0233
27		6.0769		4647		0.0179
28
29
30
31
32
33
34
Average	13.6449	12.6437	10598.6	10080.5	0.01128	0.0191953
SEM	2.70992	1.21958	2682.89	1275.92	0.00234309	0.00249889
p-value (t-test)	p=0.73116		p=0.85899		p=0.02558
% change compared to control		-7.33776		-4.88757		70.171
						*
