# Supplementary material for: Decreased microRNA levels lead to deleterious increases in neuronal M2 muscarinic receptors in Spinal Muscular Atrophy models
Source: eLife. 2017 May 2;6:e20752. doi: 10.7554/eLife.20752 (PMC5413352; doi:10.7554/eLife.20752)
Supplement: Figure 3—figure Supplement 1—source data 1. — Raw data and statistical analysis that correspond to SYD-2::GFP localization analysis, ITSN-1::GFP localization analysis, APT-4::GFP analysis, aldicarb resistance and pumping assays in Figure 3—figure supplement 1. DOI: http://dx.doi.org/10.7554/eLife.20752.018 [file elife-20752-fig3-figsupp1-data1.xlsx]

## Sheet: Figure 3 - Fig supp 1a
N2	Time	Paralysed	Total	Ratio		N2	Time	Paralysed	Total	Ratio		N2	Time	Paralysed	Total	Ratio		control	Time	Ratio	Ratio	Ratio	Average	STDEV	SEM
Trial 1	0	0	16	0		Trial 2	0	0	16	0		Trial 3	0	0	16	0		Trial 1+2+3	0	0	0	0	0	0	0
	60	2	15	0.133333			60	0	16	0			60	0	16	0			60	0.133333	0	0	0.0444444	0.07698	0.0544331
	120	2	15	0.133333			120	2	16	0.125			120	3	16	0.1875			120	0.133333	0.125	0.1875	0.148611	0.0339355	0.023996
	180	2	15	0.133333			180	6	16	0.375			180	6	16	0.375			180	0.133333	0.375	0.375	0.294444	0.139526	0.09866
	240	6	15	0.4			240	10	16	0.625			240	7	16	0.4375			240	0.4	0.625	0.4375	0.4875	0.120546	0.0852386
	300	8	15	0.533333			300	10	16	0.625			300	8	16	0.5			300	0.533333	0.625	0.5	0.552778	0.0647288	0.0457702
	360	10	15	0.666667			360	14	16	0.875			360	8	16	0.5			360	0.666667	0.875	0.5	0.680556	0.187885	0.132855
	420	14	15	0.933333			420	14	16	0.875			420	11	16	0.6875			420	0.933333	0.875	0.6875	0.831944	0.128448	0.0908263
mir-2(n4108)	Time	Paralysed	Total	Ratio		mir-2(n4108)	Time	Paralysed	Total	Ratio		mir-2(n4108)	Time	Paralysed	Total	Ratio		mir-2(n4108)	Time	Ratio	Ratio	Ratio	Average	STDEV	SEM
Trial 1	0	0	16	0		Trial 2	0	0	16	0		Trial 3	0	0	15	0		Trial 1+2+3	0	0	0	0	0	0	0
	60	1	16	0.0625			60	0	15	0			60	0	15	0			60	0.0625	0	0	0.0208333	0.0360844	0.0255155
	120	1	16	0.0625			120	1	15	0.0666667			120	0	15	0			120	0.0625	0.0666667	0	0.0430556	0.0373454	0.0264072
	180	1	16	0.0625			180	2	15	0.133333			180	1	15	0.0666667			180	0.0625	0.133333	0.0666667	0.0875	0.0397475	0.0281057
	240	1	16	0.0625			240	2	15	0.133333			240	2	15	0.133333			240	0.0625	0.133333	0.133333	0.109722	0.0408956	0.0289176
	300	1	16	0.0625			300	4	15	0.266667			300	2	15	0.133333			300	0.0625	0.266667	0.133333	0.154167	0.103665	0.0733026
	360	3	16	0.1875			360	4	15	0.266667			360	2	15	0.133333			360	0.1875	0.266667	0.133333	0.195833	0.0670562	0.0474159
	420	6	16	0.375			420	6	15	0.4			420	6	15	0.4			420	0.375	0.4	0.4	0.391667	0.0144338	0.0102062
1mM aldicarb			# censored	1st trial	2nd trial	3rd trial	4th trial	5th trial	6th trial	7th trial	total		id	mutation	status	survivaltime		1=control	1=paralyzed
Strain Name	n start for each trial	Time											1	1	1	120		2=control;ExPRM8	0=not paralyzed
N2	16	0		0	0	0					0		2	1	1	120
	16	60	1	2	0	0					2		3	1	1	120		1vs2
	16	120		2	2	3					7		4	1	1	120		Chisq= 23.974 on 1 degrees of freedom, p=9.7671E-7
		180		2	6	6					14		5	1	1	120
		240		6	10	7					23		6	1	1	120
		300		8	10	8					26		7	1	1	120
		360		10	14	8					32		8	1	1	180
	n TOTAL	420	8	14	14	11					39		9	1	1	180
	48	480									39		10	1	1	180
mir-2 (n4108)	16	0		0	0	0					0		11	1	1	180
	16	60	1	1	0	0					1		12	1	1	180
	15	120		1	1	0					2		13	1	1	180
		180		1	2	1					4		14	1	1	180
		240		1	2	2					5		15	1	1	240
		300		1	4	2					7		16	1	1	240
		360		3	4	2					9		17	1	1	240
	n TOTAL	420	28	6	6	6					18		18	1	1	240
	47	480									18		19	1	1	240
													20	1	1	240
													21	1	1	240
													22	1	1	240
													23	1	1	240
													24	1	1	300
													25	1	1	300
													26	1	1	300
													27	1	1	360
													28	1	1	360
													29	1	1	360
													30	1	1	360
													31	1	1	360
													32	1	1	360
													33	1	1	420
													34	1	1	420
													35	1	1	420
													36	1	1	420
													37	1	1	420
													38	1	1	420
													39	1	1	420
													40	1	0	60
													41	1	0	420
													42	1	0	420
													43	1	0	420
													44	1	0	420
													45	1	0	420
													46	1	0	420
													47	1	0	420
													48	1	0	420
													49	2	1	60
													50	2	1	120
													51	2	1	180
													52	2	1	180
													53	2	1	240
													54	2	1	300
													55	2	1	300
													56	2	1	360
													57	2	1	360
													58	2	1	420
													59	2	1	420
													60	2	1	420
													61	2	1	420
													62	2	1	420
													63	2	1	420
													64	2	1	420
													65	2	1	420
													66	2	1	420
													67	2	0	60
													68	2	0	420
													69	2	0	420
													70	2	0	420
													71	2	0	420
													72	2	0	420
													73	2	0	420
													74	2	0	420
													75	2	0	420
													76	2	0	420
													77	2	0	420
													78	2	0	420
													79	2	0	420
													80	2	0	420
													81	2	0	420
													82	2	0	420
													83	2	0	420
													84	2	0	420
													85	2	0	420
													86	2	0	420
													87	2	0	420
													88	2	0	420
													89	2	0	420
													90	2	0	420
													91	2	0	420
													92	2	0	420
													93	2	0	420
													94	2	0	420
													95	2	0	420

## Sheet: Figure 3 - Fig supp 1b
Pumping Data
RAW DATA				PUMPS PER MINUTE
Trial 1				Trial 1
Animal	N2	mir-2(gk259)		Animal	N2	mir-2(gk259)
1	48	47		1	288	282
2	45	44		2	270	264
3	46	47		3	276	282
4	44	46		4	264	276
5	50	41		5	300	246
6	45	44		6	270	264
7	44	45		7	264	270
8	48	46		8	288	276
9	50	11		9	300	66
10	47	43		10	282	258
11	44	46		11	264	276
12	44	43		12	264	258
13	45	45		13	270	270
14	42	30		14	252	180
15	49	41		15	294	246
Trial 2				Trial 2
1	50	50		1	300	300
2	48	42		2	288	252
3	47	46		3	282	276
4	50	47		4	300	282
5	49	43		5	294	258
6	48	47		6	288	282
7	50	42		7	300	252
8	49	43		8	294	258
9	48	40		9	288	240
10	48	42		10	288	252
11	48	43		11	288	258
12	47	44		12	282	264
13	51	41		13	306	246
14	51	16		14	306	96
15	50	4		15	300	24
Average	47.5	40.3		Average	285	241.8
STDEV	2.43183	10.841		STDEV	14.591	65.0461
SEM	0.443989	1.97929		SEM	2.66394	11.8757
p value (t-test)
N2 vs. mir-2(gk259)	0.000773098

## Sheet: Figure 3 - Fig supp 1c
SYD-2::GFP
Synapse #	Width		Total Intensity		Linear Density
	N2	mir-2(gk259)	N2	mir-2(gk259)	N2	mir-2(gk259)
1	8.3182	2.5	4639.7	931	0.0477	0.0078
2	4.6667	9.1579	2207.7	5661.8	0.0275	0.0337
3	7.1875	7.2069	3398.8	4247.3	0.0343	0.0479
4	3.5714	5.9032	1623.1	3067.3	0.0229	0.0381
5	4.4643	7.9048	1813.5	4743.8	0.0331	0.0219
6	4.7857	5.625	2732.4	3024.6	0.0409	0.0374
7	4.8	4.8333	2415.1	2302	0.0234	0.0083
8	6.4	5.1034	4100.4	2629	0.0081	0.0381
9	7.3448	5.6	4061.4	2579.4	0.0242	0.0487
10	5.2727	6.3333	3080.6	3106	0.0138	0.0314
11	6.1429	8.8824	4317.7	4547.1	0.0119	0.0294
12	5.84	7.4839	3009.6	4155.5	0.0285	0.0284
13	4.1818	4.84	2411.5	2579.4	0.0153	0.0332
14	5.7778	4.2353	3112.2	2204.5	0.0187	0.0208
15	4.6429	3.5	2449.6	1810.7	0.0291	0.0124
16	4.6154	7.4103	1836.2	3939.6	0.031	0.0377
17	4.7333	4.6471	2695.7	2249.9	0.0291	0.0315
18	9.7619	7.3636	5811.2	3882.8	0.034	0.0191
19	6.0952	4.96	2615	2684.7	0.0307	0.0282
20	4.3947	7.7143	1970.8	3408.3	0.0332	0.0304
21	7.2609	6.44	3908.7	3090.9	0.0285	0.0409
22	5.96	6.08	3183.4	2739.2	0.0535	0.0306
23		7.6111		4109.5		0.0414
Average	5.73719	6.14503	3063.38	3204.1	0.0281545	0.0303174
SEM	0.321673	0.353202	224.396	224.813	0.00233488	0.00232668
N2 to gk259 (t-test)	p=0.39921		p=0.66014		p=0.515396
% change gk259 compared to control		7.10886		4.59371		7.68205

## Sheet: Figure 3 - Fig supp 1d
ITSN-1::GFP								ITSN-1::GFP
Synapse #	Width		Total Intensity		Linear Density			Synapse #	Width		Total Intensity		Linear Density
	N2	mir-2(gk259)	N2	mir-2(gk259)	N2	mir-2(gk259)			N2	mir-2(n4108)	N2	mir-2(n4108)	N2	mir-2(n4108)
1	15.7	8.125	14000	6361	0.0412	0.0269		1	19.2857	9.4783	16391	7789.9	0.0232	0.0226
2	16.6316	8.6	13129	7698.2	0.0351	0.0278		2	9.7273	4.7143	7552.5	3675.6	0.0194	0.0122
3	12.5455	7.0909	9569.5	7036.5	0.0212	0.0178		3	16.9524	5.8235	15386	4468.8	0.0179	0.0192
4	11.1538	7.4737	10570	6364.3	0.0351	0.0324		4	6.619	6.55	5007.4	4990.1	0.026	0.017
5	13.4118	10.375	11622	9625.8	0.0264	0.0191		5	7.3939	6.2105	5745.7	4727.5	0.0318	0.0176
6	10.5	15.1429	8460.7	17714	0.0322	0.0248		6	15.625	5.9545	14235	4340.8	0.0203	0.0248
7	7.0833	8.3077	5360.8	7484.5	0.0232	0.0263		7	9.4211	4.8889	8617.3	3922.4	0.0296	0.0136
8	19.1429	12.4	18708	10987	0.0209	0.0343		8	13.125	9.1538	9526.1	7624.1	0.0206	0.0411
9	13.25	6.625	10588	5056	0.0186	0.0106		9	10.1579	7.7273	8096.5	5775.1	0.0226	0.0134
10	8.7917	15	6667.7	12252	0.0343	0.0286		10	13.2	9.7857	11490	8251.9	0.0213	0.0184
11	9.48	11.375	7386.3	10079	0.0373	0.0299		11	10	7.5789	9524.7	6517.4	0.0144	0.0352
12	16.1364	8.9412	14731	6867.8	0.0246	0.0294		12	7.8	9.75	7207.9	8969.5	0.0238	0.011
13	11	7.2308	10176	6238.7	0.0222	0.0325		13	8.2222	6.7333	7045.6	5559.6	0.0146	0.0167
14	12.9091	12.381	11846	10935	0.0165	0.0281		14	9.35	5	8133.4	2974	0.0198	0.00097466
15	9.625	14.7273	8778.2	12703	0.0269	0.0222		15	10.2308	13	8600	10923	0.0236	0.021
16	15.6111	6.75	14496	5701.4	0.0215	0.0192		16	11.1923	9.7143	10279	8782.8	0.0374	0.0206
17	10.6667	8.5294	8673.1	7647.6	0.0229	0.0226		17	9.1875	9.3846	8474.3	7773.5	0.0159	0.0113
18	8.7692	12.8	7119.6	10929	0.025	0.0304		18	13.3158	8	12093	6433.4	0.0185	0.0095
19	16.4444	4.8	17833	3732.8	0.0233	0.0207		19	9.2857	8.6471	8140.6	6614.7	0.0201	0.0262
20	11.15	11.75	8968	9307	0.0253	0.0408		20	9.8571	7.375	8443.5	6273.3	0.0213	0.0208
21	23.4	10.6667	21414	9383.2	0.0217	0.0236		21	7.625	9.75	6321.9	8792.3	0.0183	0.025
22	13.3889	12.8125	16075	14123	0.0373	0.0242		22	10.3333	7.75	8594.2	6738.8	0.0201	0.0196
23	13.2105	14.8333	10360	16583	0.0277	0.029		23	9.8182	12.0556	8310.1	10758	0.0201	0.0293
24	17.6875	10.3448	15649	8555.7	0.0279	0.0391		24	11.5714	8.8182	10092	7599.2	0.0216	0.0226
25	8.7333	9.7368	7329.9	8170.1	0.0242	0.0354		25		9.0625		7400.8		0.0161
26	9.2	9.8889	8160.8	7364.3	0.035	0.0304		26		9.5625		8937.2		0.0314
27		12.5		9711.6		0.038		27		9.4375		7764.6		0.0174
Average	12.9086	10.341	11448.9	9207.83	0.0272115	0.0275593		28		12.9286		10971		0.02
SEM	0.751264	0.555105	805.84	642.753	0.00129398	0.00134082		Average	10.804	8.38696	9304.49	6976.76	0.0217583	0.0198062
N2 to gk259 (t-test)	p=0.00705		p=0.03369		p=0.85286			SEM	0.630858	0.417804	581.11	411.25	0.00107175	0.00155111
								N2 to n4108 (t-test)	p=0.00191		p=0.0016		p=0.32122
% change gk259 compared to control		-19.8901		-19.5746		1.27784
		**		*				% change n4108 compared to control		-22.3719		-25.0172		-8.97171
										**		**

## Sheet: Figure 3 - Fig supp 1g
O'Hern et al.
Raw Data for Figure 3 - Figure supplement 1
APT-4::GFP
Synapse #	Width			Total Intensity			Linear Density
	N2	mir-2(n4108)	mir-2(gk259)	N2	mir-2(n4108)	mir-2(gk259)	N2	mir-2(n4108)	mir-2(gk259)
1	6.7	9.5	3.3571	5536.8	7923.4	2483.4	0.0245	0.018	0.0159
2	13.6364	3.75	5.4	13026	2406.5	3704	0.0156	0.0071	0.0106
3	5.75	5.8889	4	4699.2	4829.4	2307.2	0.0096	0.0081	0.0064
4	7.75	5.9412	4	5378	4368.6	2260.5	0.0169	0.0156	0.0051
5	8.6923	4.25	4.6667	7108.5	2749	4006.1	0.0187	0.011	0.0079
6	7.56	8.4706	5.4706	6515.2	7650.4	3927.8	0.0204	0.0204	0.0201
7	10.6818	3.0909	5.25	9432.6	1934.4	3422.5	0.0309	0.0106	0.0061
8	9.3182	4.3333	4.8182	6603	2703	3648.2	0.0315	0.0027	0.0093
9	10.1852	6.1429	8.9231	7692.4	4751	6798.1	0.0262	0.0074	0.0175
10	9.0857	9.8125	4.8889	6591.9	8911.1	2749.1	0.0311	0.0258	0.011
11	8.1923	5.25	1.25	6232.1	3181.2	636	0.0211	0.0068	0.0058
12	10.625	7.125	9.0833	10171	5054.8	7911.5	0.0181	0.0136	0.0205
13	6.3667	7.4444	9.85	4497.9	5440.4	7821.4	0.0311	0.0153	0.0149
14	7.1538	5.75	7.5714	5313.3	4365.8	6556.9	0.017	0.004	0.0197
15	7.2917	7	6.0556	6065.8	5193.6	4352.9	0.0256	0.0136	0.0189
16	7.625	6.3913	9.2	5338.5	4444.9	7176.4	0.0162	0.0162	0.017
17	9	8.1818	10.8	5160	7238	8698.1	0.0016	0.0108	0.0135
18	6.875	6.5714	8.5	5566.9	5357.9	7177.3	0.025	0.0082	0.0225
19	7.7	5.9	6.375	5518.4	4061.1	3966.9	0.0152	0.01	0.0092
20	5.3	6.8889	11.2222	4239.6	5919.6	9276.3	0.0103	0.0188	0.008
21	10.7879	8.3333	3.6667	8700.5	7916.8	1930.3	0.0227	0.0071	0.0041
22	9.3684	7.75	8.4118	7250.2	6696.4	6545.5	0.0271	0.0138	0.0285
23	6.087	6.6316	4.4783	4481.6	5218.4	3270.3	0.0198	0.0209	0.0237
24	8.25	4.3636	5.2857	5719.2	2614.3	3686.7	0.0033	0.0138	0.0092
25	7.8824	8	2.875	5953.6	6823	1876.9	0.0239	0.0065	0.0093
26	5		9.4444	3938.3		7913.3	0.0083		0.0077
27	7			5617.9			0.0149
Average	8.14314	6.51046	6.34015	6383.27	5110.12	4773.22	0.0195037	0.012244	0.0131692
SEM	0.372807	0.347316	0.523531	386.803	385.328	483.235	0.00157597	0.00114678	0.00130612
N2 vs. gk259 (t-test)	p=0.00678			p=0.01182			p=0.00331
N2 vs. n4108 (t-test)	p=0.00245			p=0.023998			p=0.00058
% change gk259 compared to control			-22.1412			-25.2231			-32.4783
			**			*			**
% change n4108 compared to control		-20.0497			-19.9452			-37.2222
		**			*			***
