# Supplementary material for: Decreased microRNA levels lead to deleterious increases in neuronal M2 muscarinic receptors in Spinal Muscular Atrophy models
Source: eLife. 2017 May 2;6:e20752. doi: 10.7554/eLife.20752 (PMC5413352; doi:10.7554/eLife.20752)
Supplement: Figure 4—source data 1. — Raw data and statistical analysis that correspond to aldicarb resistance assays, qPCR quantification, and GFP reporter analysis in Figure 4. DOI: http://dx.doi.org/10.7554/eLife.20752.020 [file elife-20752-fig4-data1.xlsx]

## Sheet: Fig 4a
N2	Time	Paralysed	Total	Ratio		N2	Time	Paralysed	Total	Ratio		N2	Time	Paralysed	Total	Ratio		N2	Time	Ratio	Ratio	Ratio	Average	STDEV	SEM
Trial 1	0	0	16	0		Trial 2	0	0	16	0		Trial 3	0	0	16	0		Trial 1+2+3	0	0	0	0	0	0	0
	60	0	16	0			60	0	16	0			60	0	16	0			60	0	0	0	0	0	0
	120	0	16	0			120	0	16	0			120	2	16	0.125			120	0	0	0.125	0.0416667	0.0721688	0.051031
	180	1	16	0.0625			180	3	16	0.1875			180	7	16	0.4375			180	0.0625	0.1875	0.4375	0.229167	0.190941	0.135015
	240	5	16	0.3125			240	6	16	0.375			240	8	16	0.5			240	0.3125	0.375	0.5	0.395833	0.0954703	0.0675077
	300	7	16	0.4375			300	9	16	0.5625			300	10	16	0.625			300	0.4375	0.5625	0.625	0.541667	0.0954703	0.0675077
	360	10	16	0.625			360	9	16	0.5625			360	11	16	0.6875			360	0.625	0.5625	0.6875	0.625	0.0625	0.0441942
	420	13	16	0.8125			420	11	16	0.6875			420	14	16	0.875			420	0.8125	0.6875	0.875	0.791667	0.0954703	0.0675077
mir-2(gk259)	Time	Paralysed	Total	Ratio		mir-2(gk259)	Time	Paralysed	Total	Ratio		mir-2(gk259)	Time	Paralysed	Total	Ratio		mir-2(gk259)	Time	Ratio	Ratio	Ratio	Average	STDEV	SEM
Trial 1	0	0	16	0		Trial 2	0	0	16	0		Trial 3	0	0	16	0		Trial 1+2+3	0	0	0	0	0	0	0
	60	0	16	0			60	0	16	0			60	0	16	0			60	0	0	0	0	0	0
	120	0	16	0			120	1	16	0.0625			120	1	16	0.0625			120	0	0.0625	0.0625	0.0416667	0.0360844	0.0255155
	180	1	16	0.0625			180	1	16	0.0625			180	2	16	0.125			180	0.0625	0.0625	0.125	0.0833333	0.0360844	0.0255155
	240	2	16	0.125			240	3	16	0.1875			240	2	16	0.125			240	0.125	0.1875	0.125	0.145833	0.0360844	0.0255155
	300	3	16	0.1875			300	7	16	0.4375			300	4	16	0.25			300	0.1875	0.4375	0.25	0.291667	0.130104	0.0919975
	360	6	16	0.375			360	7	16	0.4375			360	4	16	0.25			360	0.375	0.4375	0.25	0.354167	0.0954703	0.0675077
	420	9	16	0.5625			420	8	16	0.5			420	6	16	0.375			420	0.5625	0.5	0.375	0.479167	0.0954703	0.0675077
gar-2(ok520)	Time	Paralysed	Total	Ratio		gar-2(ok520)	Time	Paralysed	Total	Ratio		gar-2(ok520)	Time	Paralysed	Total	Ratio		gar-2(ok520)	Time	Ratio	Ratio	Ratio	Average	STDEV	SEM
Trial 1	0	0	16	0		Trial 2	0	0	16	0		Trial 3	0	0	16	0		Trial 1+2+3	0	0	0	0	0	0	0
	60	1	16	0.0625			60	0	15	0			60	1	16	0.0625			60	0.0625	0	0.0625	0.0416667	0.0360844	0.0255155
	120	3	15	0.2			120	7	15	0.466667			120	5	16	0.3125			120	0.2	0.466667	0.3125	0.326389	0.133875	0.0946638
	180	9	15	0.6			180	7	14	0.5			180	9	16	0.5625			180	0.6	0.5	0.5625	0.554167	0.0505181	0.0357217
	240	9	15	0.6			240	9	14	0.642857			240	10	16	0.625			240	0.6	0.642857	0.625	0.622619	0.0215275	0.0152223
	300	10	15	0.666667			300	13	14	0.928571			300	11	16	0.6875			300	0.666667	0.928571	0.6875	0.760913	0.14557	0.102933
	360	13	15	0.866667			360	13	14	0.928571			360	11	16	0.6875			360	0.866667	0.928571	0.6875	0.827579	0.125199	0.0885289
	420	13	15	0.866667			420	13	14	0.928571			420	13	16	0.8125			420	0.866667	0.928571	0.8125	0.869246	0.0580787	0.0410678
mir-2(gk259); gar-2(ok520)	Time	Paralysed	Total	Ratio		mir-2(gk259); gar-2(ok520)	Time	Paralysed	Total	Ratio		mir-2(gk259); gar-2(ok520)	Time	Paralysed	Total	Ratio		mir-2(gk259); gar-2(ok520)	Time	Ratio	Ratio	Ratio	Average	STDEV	SEM
Trial 1	0	0	16	0		Trial 2	0	0	16	0		Trial 3	0	0	16	0		Trial 1+2+3	0	0	0	0	0	0	0
	60	0	16	0			60	0	16	0			60	0	16	0			60	0	0	0	0	0	0
	120	3	16	0.1875			120	7	16	0.4375			120	9	16	0.5625			120	0.1875	0.4375	0.5625	0.395833	0.190941	0.135015
	180	5	16	0.3125			180	9	16	0.5625			180	11	16	0.6875			180	0.3125	0.5625	0.6875	0.520833	0.190941	0.135015
	240	8	16	0.5			240	11	16	0.6875			240	12	16	0.75			240	0.5	0.6875	0.75	0.645833	0.130104	0.0919975
	300	11	16	0.6875			300	14	16	0.875			300	12	16	0.75			300	0.6875	0.875	0.75	0.770833	0.0954703	0.0675077
	360	14	16	0.875			360	14	16	0.875			360	14	16	0.875			360	0.875	0.875	0.875	0.875	0	0
	420	14	16	0.875			420	14	16	0.875			420	15	16	0.9375			420	0.875	0.875	0.9375	0.895833	0.0360844	0.0255155
1mM aldicarb			# censored	1st trial	2nd trial	3rd trial	4th trial	5th trial	6th trial	7th trial	total		id	mutation	status	survivaltime		1=wild type	1=paralyzed
Strain Name	n start for each trial	Time											1	1	1	120		2=mir-2(gk259)	0=not paralyzed
N2	16	0		0	0	0					0		2	1	1	120		3=gar-2(ok520)
	16	60		0	0	0					0		3	1	1	180		4=mir-2(gk259);gar-2(ok520)
	16	120		0	0	2					2		4	1	1	180
		180		1	3	7					11		5	1	1	180
		240		5	6	8					19		6	1	1	180
		300		7	9	10					26		7	1	1	180		1vs2
		360		10	9	11					30		8	1	1	180		Chisq= 11.176 on 1 degrees of freedom, p=0.000829
	n TOTAL	420	10	13	11	14					38		9	1	1	180
	48	480									38		10	1	1	180		1vs3
mir-2(gk259)	16	0		0	0	0					0		11	1	1	180		Chisq= 5.647 on 1 degrees of freedom, p=0.017487
	16	60		0	0	0					0		12	1	1	240
	16	120		0	1	1					2		13	1	1	240		1vs4
		180		1	1	2					4		14	1	1	240		Chisq= 8.815 on 1 degrees of freedom, p=0.002987
		240		2	3	2					7		15	1	1	240
		300		3	7	4					14		16	1	1	240		2vs3
		360		6	7	4					17		17	1	1	240		Chisq= 25.349 on 1 degrees of freedom, p=4.7833E-7
	n TOTAL	420	25	9	8	6					23		18	1	1	240
	48	480									23		19	1	1	240		2vs4
gar-2(ok520)	16	0		0	0	0					0		20	1	1	300		Chisq= 31.929 on 1 degrees of freedom, p=1.5993E-8
	16	60	1	1	0	1					2		21	1	1	300
	16	120	1	3	7	5					15		22	1	1	300		3vs4
		180	1	9	7	9					25		23	1	1	300		Chisq= 0.277 on 1 degrees of freedom, p=0.598600
		240		9	9	10					28		24	1	1	300
		300		10	13	11					34		25	1	1	300
		360		13	13	11					37		26	1	1	300
	n TOTAL	420	6	13	13	13					39		27	1	1	360
	48	480									39		28	1	1	360
mir-2(gk259);gar-2(ok520)	16	0		0	0	0					0		29	1	1	360
	16	60		0	0	0					0		30	1	1	360
	16	120		3	7	9					19		31	1	1	420
		180		5	9	11					25		32	1	1	420
		240		8	11	12					31		33	1	1	420
		300		11	14	12					37		34	1	1	420
		360		14	14	14					42		35	1	1	420
	n TOTAL	420	5	14	14	15					43		36	1	1	420
	48	480									43		37	1	1	420
													38	1	1	420
													39	1	0	420
													40	1	0	420
													41	1	0	420
													42	1	0	420
													43	1	0	420
													44	1	0	420
													45	1	0	420
													46	1	0	420
													47	1	0	420
													48	1	0	420
													49	2	1	120
													50	2	1	120
													51	2	1	180
													52	2	1	180
													53	2	1	240
													54	2	1	240
													55	2	1	240
													56	2	1	300
													57	2	1	300
													58	2	1	300
													59	2	1	300
													60	2	1	300
													61	2	1	300
													62	2	1	300
													63	2	1	360
													64	2	1	360
													65	2	1	360
													66	2	1	420
													67	2	1	420
													68	2	1	420
													69	2	1	420
													70	2	1	420
													71	2	1	420
													72	2	0	420
													73	2	0	420
													74	2	0	420
													75	2	0	420
													76	2	0	420
													77	2	0	420
													78	2	0	420
													79	2	0	420
													80	2	0	420
													81	2	0	420
													82	2	0	420
													83	2	0	420
													84	2	0	420
													85	2	0	420
													86	2	0	420
													87	2	0	420
													88	2	0	420
													89	2	0	420
													90	2	0	420
													91	2	0	420
													92	2	0	420
													93	2	0	420
													94	2	0	420
													95	2	0	420
													96	2	0	420
													97	3	1	120
													98	3	1	120
													99	3	1	120
													100	3	1	120
													101	3	1	120
													102	3	1	120
													103	3	1	120
													104	3	1	120
													105	3	1	120
													106	3	1	120
													107	3	1	120
													108	3	1	120
													109	3	1	120
													110	3	1	120
													111	3	1	120
													112	3	1	180
													113	3	1	180
													114	3	1	180
													115	3	1	180
													116	3	1	180
													117	3	1	180
													118	3	1	180
													119	3	1	180
													120	3	1	180
													121	3	1	180
													122	3	1	240
													123	3	1	240
													124	3	1	240
													125	3	1	300
													126	3	1	300
													127	3	1	300
													128	3	1	300
													129	3	1	300
													130	3	1	300
													131	3	1	360
													132	3	1	360
													133	3	1	360
													134	3	1	420
													135	3	1	420
													136	3	0	60
													137	3	0	120
													138	3	0	180
													139	3	0	420
													140	3	0	420
													141	3	0	420
													142	3	0	420
													143	3	0	420
													144	3	0	420
													145	4	1	120
													146	4	1	120
													147	4	1	120
													148	4	1	120
													149	4	1	120
													150	4	1	120
													151	4	1	120
													152	4	1	120
													153	4	1	120
													154	4	1	120
													155	4	1	120
													156	4	1	120
													157	4	1	120
													158	4	1	120
													159	4	1	120
													160	4	1	120
													161	4	1	120
													162	4	1	120
													163	4	1	120
													164	4	1	180
													165	4	1	180
													166	4	1	180
													167	4	1	180
													168	4	1	180
													169	4	1	180
													170	4	1	240
													171	4	1	240
													172	4	1	240
													173	4	1	240
													174	4	1	240
													175	4	1	240
													176	4	1	300
													177	4	1	300
													178	4	1	300
													179	4	1	300
													180	4	1	300
													181	4	1	300
													182	4	1	360
													183	4	1	360
													184	4	1	360
													185	4	1	360
													186	4	1	360
													187	4	1	420
													188	4	0	420
													189	4	0	420
													190	4	0	420
													191	4	0	420
													192	4	0	420

## Sheet: Fig 4c
control	Time	Paralysed	Total	Ratio		control	Time	Paralysed	Total	Ratio		control	Time	Paralysed	Total	Ratio		control	Time	Ratio	Ratio	Ratio	Average	STDEV	SEM
Trial 1	0	0	16	0		Trial 2	0	0	16	0		Trial 3	0	0	16	0		Trial 1+2+3	0	0	0	0	0	0	0
	60	0	16	0			60	0	16	0			60	0	15	0			60	0	0	0	0	0	0
	120	0	16	0			120	1	16	0.0625			120	1	15	0.0666667			120	0	0.0625	0.0666667	0.0430556	0.0373454	0.0215614
	180	4	16	0.25			180	2	16	0.125			180	4	15	0.266667			180	0.25	0.125	0.266667	0.213889	0.0774298	0.0447041
	240	7	16	0.4375			240	6	16	0.375			240	6	15	0.4			240	0.4375	0.375	0.4	0.404167	0.0314576	0.0181621
	300	8	16	0.5			300	7	16	0.4375			300	7	15	0.466667			300	0.5	0.4375	0.466667	0.468056	0.0312731	0.0180556
	360	10	16	0.625			360	11	16	0.6875			360	10	15	0.666667			360	0.625	0.6875	0.666667	0.659722	0.0318234	0.0183733
	420	11	16	0.6875			420	15	16	0.9375			420	12	15	0.8			420	0.6875	0.9375	0.8	0.808333	0.125208	0.072289
gar-2(rt317)	Time	Paralysed	Total	Ratio		gar-2(rt317)	Time	Paralysed	Total	Ratio		gar-2(rt317)	Time	Paralysed	Total	Ratio		gar-2(rt317)	Time	Ratio	Ratio	Ratio	Average	STDEV	SEM
Trial 1	0	0	16	0		Trial 2	0	0	16	0		Trial 3	0	0	16	0		Trial 1+2+3	0	0	0	0	0	0	0
	60	0	16	0			60	0	16	0			60	0	16	0			60	0	0	0	0	0	0
	120	4	16	0.25			120	2	16	0.125			120	4	15	0.266667			120	0.25	0.125	0.266667	0.213889	0.0774298	0.0447041
	180	9	16	0.5625			180	6	16	0.375			180	9	15	0.6			180	0.5625	0.375	0.6	0.5125	0.120546	0.0695971
	240	11	16	0.6875			240	10	16	0.625			240	11	15	0.733333			240	0.6875	0.625	0.733333	0.681944	0.0543799	0.0313963
	300	11	16	0.6875			300	11	16	0.6875			300	12	15	0.8			300	0.6875	0.6875	0.8	0.725	0.0649519	0.0375
	360	13	16	0.8125			360	13	16	0.8125			360	14	15	0.933333			360	0.8125	0.8125	0.933333	0.852778	0.0697632	0.0402778
	420	14	16	0.875			420	14	16	0.875			420	14	15	0.933333			420	0.875	0.875	0.933333	0.894444	0.0336788	0.0194444
gar-2(rt318)	Time	Paralysed	Total	Ratio		gar-2(rt318)	Time	Paralysed	Total	Ratio		gar-2(rt318)	Time	Paralysed	Total	Ratio		gar-2(rt318)	Time	Ratio	Ratio	Ratio	Average	STDEV	SEM
Trial 1	0	0	16	0		Trial 2	0	0	16	0		Trial 3	0	0	16	0		Trial 1+2+3	0	0	0	0	0	0	0
	60	0	16	0			60	0	16	0			60	0	16	0			60	0	0	0	0	0	0
	120	1	16	0.0625			120	1	16	0.0625			120	1	16	0.0625			120	0.0625	0.0625	0.0625	0.0625	0	0
	180	1	16	0.0625			180	5	16	0.3125			180	3	16	0.1875			180	0.0625	0.3125	0.1875	0.1875	0.125	0.0721688
	240	1	16	0.0625			240	5	16	0.3125			240	6	16	0.375			240	0.0625	0.3125	0.375	0.25	0.165359	0.0954703
	300	5	16	0.3125			300	7	16	0.4375			300	9	16	0.5625			300	0.3125	0.4375	0.5625	0.4375	0.125	0.0721688
	360	7	16	0.4375			360	8	16	0.5			360	9	16	0.5625			360	0.4375	0.5	0.5625	0.5	0.0625	0.0360844
	420	9	16	0.5625			420	8	16	0.5			420	11	16	0.6875			420	0.5625	0.5	0.6875	0.583333	0.0954703	0.0551198
mir-2(gk259)	Time	Paralysed	Total	Ratio		mir-2(gk259)	Time	Paralysed	Total	Ratio		mir-2(gk259)	Time	Paralysed	Total	Ratio		mir-2(gk259)	Time	Ratio	Ratio	Ratio	Average	STDEV	SEM
Trial 1	0	0	16	0		Trial 2	0	0	16	0		Trial 3	0	0	16	0		Trial 1+2+3	0	0	0	0	0	0	0
	60	0	16	0			60	0	14	0			60	0	16	0			60	0	0	0	0	0	0
	120	2	16	0.125			120	0	14	0			120	1	16	0.0625			120	0.125	0	0.0625	0.0625	0.0625	0.0360844
	180	5	16	0.3125			180	1	14	0.0714286			180	1	16	0.0625			180	0.3125	0.0714286	0.0625	0.14881	0.14183	0.0818858
	240	5	16	0.3125			240	3	14	0.214286			240	2	16	0.125			240	0.3125	0.214286	0.125	0.217262	0.0937854	0.054147
	300	8	16	0.5			300	4	14	0.285714			300	4	16	0.25			300	0.5	0.285714	0.25	0.345238	0.135212	0.0780647
	360	8	16	0.5			360	6	14	0.428571			360	4	16	0.25			360	0.5	0.428571	0.25	0.392857	0.12877	0.0743452
	420	9	16	0.5625			420	8	14	0.571429			420	5	16	0.3125			420	0.5625	0.571429	0.3125	0.482143	0.146983	0.0848606
1mM aldicarb			# censored	1st trial	2nd trial	3rd trial	4th trial	5th trial	6th trial	7th trial	total		id	mutation	status	survivaltime
Strain Name	n start for each trial	Time											1	1	1	120		1=control	1=paralyzed
control	16	0		0	0	0					0		2	1	1	120		2=gar-2(rt317)	0=not paralyzed
	16	60	1	0	0	0					0		3	1	1	180		3=gar-2(rt318)
	16	120		0	1	1					2		4	1	1	180		4=mir-2(gk259)
		180		4	2	4					10		5	1	1	180
		240		7	6	6					19		6	1	1	180
		300		8	7	7					22		7	1	1	180
		360		10	11	10					31		8	1	1	180		1vs2
	n TOTAL	420	9	11	15	12					38		9	1	1	180		Chisq= 6.994 on 1 degrees of freedom, p=0.008976
	48	480									38		10	1	1	180
gar-2(rt317)	16	0		0	0	0					0		11	1	1	240		1vs3
	16	60		0	0	0					0		12	1	1	240		Chisq= 3.911 on 1 degrees of freedom, p=0.04796
	16	120	1	4	2	4					10		13	1	1	240
		180		9	6	9					24		14	1	1	240		1vs4
		240		11	10	11					32		15	1	1	240		Chisq= 8.929 on 1 degrees of freedom, p=0.00281
		300		11	11	12					34		16	1	1	240
		360		13	13	14					40		17	1	1	240		2vs3
	n TOTAL	420	5	14	14	14					42		18	1	1	240		Chisq= 16.970 on 1 degrees of freedom, p=0.000038
	48	480									42		19	1	1	240
gar-2(rt318)	16	0		0	0	0					0		20	1	1	300		2vs4
	16	60		0	0	0					0		21	1	1	300		Chisq= 23.761 on 1 degrees of freedom, p=0.000001
	16	120		1	1	1					3		22	1	1	300
		180		1	5	3					9		23	1	1	360		3vs4
		240		1	5	6					12		24	1	1	360		Chisq= 0.972 on 1 degrees of freedom, p=0.324
		300		5	7	9					21		25	1	1	360
		360		7	8	9					24		26	1	1	360
	n TOTAL	420	20	9	8	11					28		27	1	1	360
	48	480									28		28	1	1	360
mir-2(gk259)	16	0		0	0	0					0		29	1	1	360
	16	60	2	0	0	0					0		30	1	1	360
	16	120		2	0	1					3		31	1	1	360
		180		5	1	1					7		32	1	1	420
		240		5	3	2					10		33	1	1	420
		300		8	4	4					16		34	1	1	420
		360		8	6	4					18		35	1	1	420
	n TOTAL	420	24	9	8	5					22		36	1	1	420
	48	480									22		37	1	1	420
													38	1	1	420
													39	1	0	60
													40	1	0	420
													41	1	0	420
													42	1	0	420
													43	1	0	420
													44	1	0	420
													45	1	0	420
													46	1	0	420
													47	1	0	420
													48	1	0	420
													49	2	1	120
													50	2	1	120
													51	2	1	120
													52	2	1	120
													53	2	1	120
													54	2	1	120
													55	2	1	120
													56	2	1	120
													57	2	1	120
													58	2	1	120
													59	2	1	180
													60	2	1	180
													61	2	1	180
													62	2	1	180
													63	2	1	180
													64	2	1	180
													65	2	1	180
													66	2	1	180
													67	2	1	180
													68	2	1	180
													69	2	1	180
													70	2	1	180
													71	2	1	180
													72	2	1	180
													73	2	1	240
													74	2	1	240
													75	2	1	240
													76	2	1	240
													77	2	1	240
													78	2	1	240
													79	2	1	240
													80	2	1	240
													81	2	1	300
													82	2	1	300
													83	2	1	360
													84	2	1	360
													85	2	1	360
													86	2	1	360
													87	2	1	360
													88	2	1	360
													89	2	1	420
													90	2	1	420
													91	2	0	120
													92	2	0	420
													93	2	0	420
													94	2	0	420
													95	2	0	420
													96	2	0	420
													97	3	1	120
													98	3	1	120
													99	3	1	120
													100	3	1	180
													101	3	1	180
													102	3	1	180
													103	3	1	180
													104	3	1	180
													105	3	1	180
													106	3	1	240
													107	3	1	240
													108	3	1	240
													109	3	1	300
													110	3	1	300
													111	3	1	300
													112	3	1	300
													113	3	1	300
													114	3	1	300
													115	3	1	300
													116	3	1	300
													117	3	1	300
													118	3	1	360
													119	3	1	360
													120	3	1	360
													121	3	1	420
													122	3	1	420
													123	3	1	420
													124	3	1	420
													125	3	0	420
													126	3	0	420
													127	3	0	420
													128	3	0	420
													129	3	0	420
													130	3	0	420
													131	3	0	420
													132	3	0	420
													133	3	0	420
													134	3	0	420
													135	3	0	420
													136	3	0	420
													137	3	0	420
													138	3	0	420
													139	3	0	420
													140	3	0	420
													141	3	0	420
													142	3	0	420
													143	3	0	420
													144	3	0	420
													145	4	1	120
													146	4	1	120
													147	4	1	120
													148	4	1	180
													149	4	1	180
													150	4	1	180
													151	4	1	180
													152	4	1	240
													153	4	1	240
													154	4	1	240
													155	4	1	300
													156	4	1	300
													157	4	1	300
													158	4	1	300
													159	4	1	300
													160	4	1	300
													161	4	1	360
													162	4	1	360
													163	4	1	420
													164	4	1	420
													165	4	1	420
													166	4	1	420
													167	4	0	60
													168	4	0	60
													169	4	0	420
													170	4	0	420
													171	4	0	420
													172	4	0	420
													173	4	0	420
													174	4	0	420
													175	4	0	420
													176	4	0	420
													177	4	0	420
													178	4	0	420
													179	4	0	420
													180	4	0	420
													181	4	0	420
													182	4	0	420
													183	4	0	420
													184	4	0	420
													185	4	0	420
													186	4	0	420
													187	4	0	420
													188	4	0	420
													189	4	0	420
													190	4	0	420
													191	4	0	420
													192	4	0	420

## Sheet: Fig 4d
Sample Name	Gar2 - Ct mean	Pgk1 - Ct mean	dCt	Average	ddCt	Power	Average	Norm	Average	SD	SE
r+317 t1	29.3508	24.7108	4.64	4.80337	-0.163372	1.1199	1.01154	1.10713	1	0.170006	0.0850032
r+317 t2	31.2314	26.0912	5.14027		0.336899	0.791741		0.782709
r+317 t4	30.39	25.5297	4.86032		0.0569482	0.961295		0.950329
r+317 t3	30.1562	25.5833	4.5729		-0.230476	1.17322		1.15984
r+318 t1	30.1455	25.9404	4.20507		-0.598299	1.51393		1.49666	1.4033	0.105766	0.0528832
r+318 t2	30.9281	26.4905	4.43764		-0.365734	1.28854		1.27384
r+318 t4	29.5931	25.2503	4.34278		-0.460594	1.37611		1.36041
r+318 t3	29.8056	25.5867	4.21897		-0.584405	1.49942		1.48232
										T test	0.00689135

## Sheet:  Fig 4h
	GFP Fluorescence Data
	RAW DATA	Young Adults
		rtIs56	unc-17p::GFP::gar-2 3'UTR							rtIs57	unc-17p::GFP::gar-2 3'UTR(miR-2 site scrambled)
	Control	exposure time: 633ms			mir-2(gk259)	exposure time: 633ms			Control	exposure time: 1s				mir-2(gk259)	exposure time: 1s
	Animal	Mean	Min		Animal	Mean	Min		Animal	Mean	Min	(n/44.027)		Animal	Mean	Min	(n/45.71)
	1	42.956	15		1	48.821	15		1	38.217	20	0.868036		1	41.746	20	0.913279
	2	42.88	15		2	50.354	15		2	43.469	20	0.987326		2	43.128	20	0.943513
	3	37.8	15		3	48.709	15		3	47.608	20	1.08134		3	40.913	20	0.895056
	4	46.611	15		4	50.54	15		4	40.241	20	0.914007		4	45.901	20	1.00418
	5	41.905	15		5	54.033	15		5	45.798	20	1.04023		5	42.162	20	0.92238
	6	41.763	15		6	47.974	15		6	41.242	20	0.936743		6	48.479	20	1.06058
	7	39.48	15		7	47.499	15		7	42.804	20	0.972222		7	42.112	20	0.921286
	8	42.408	15		8	47.092	15		8	44.614	20	1.01333		8	37.916	20	0.82949
	9	38.608	15		9	46.548	15		9	43.58	20	0.989847		9	42.384	20	0.927237
	10	40.577	15		10	50.183	15		10	44.031	20	1.00009		10	48.451	20	1.05996
	11	41.755	15		11	41.891	15		11	44.353	20	1.0074		11	45.282	20	0.990637
	12	40.53	15		12	45.446	15		12	47.056	20	1.0688		12	36.355	20	0.79534
	13	38.907	15		13	43.578	15		13	34.598	20	0.785836		13	46.916	20	1.02638
	14	41.923	15		14	44.75	14		14	43.019	20	0.977105		14	44.458	20	0.97261
	15	44.024	15		15	48.519	15		15	44.592	20	1.01283		15	47.754	20	1.04472
	16	38.589	15		16	48.707	15		16	44.168	20	1.0032		16	47.045	20	1.02921
	17	40.938	15		17	52.524	15		17	45.628	20	1.03636		17	45.93	20	1.00481
	18	34.276	15		18	48.141	15		18	45.112	20	1.02464		18	50.178	20	1.09775
	19	35.949	15		19	47.285	15		19	44.957	20	1.02112		19	49.774	20	1.08891
	20	40.906	15		20	40.73	15		20	44.615	20	1.01336		20	47.842	20	1.04664
	21	40.016	15		21	45.015	15		21	44.387	20	1.00818		21	47.399	20	1.03695
	22	43.106	15		22	44.144	15		22	45.263	20	1.02807		22	47.792	20	1.04555
	23	37.342	15		23	52.744	15		23	43.863	20	0.996275		23	45.737	20	1.00059
	24	39.126	15		24	48.184	15		24	47.368	20	1.07589		24	49.652	20	1.08624
	25	41.448	15		25	52.735	15		25	49.774	20	1.13053		25	44.485	20	0.973201
	26	45.115	15		26	43.746	15		26	46.263	20	1.05079		26	47.702	20	1.04358
	Average	40.7284			27	51.057	15		27	44.605	20	1.01313		27	52.698	20	1.15288
	StDev	2.75615			28	43.783	15		28	41.543	20	0.94358		28	49.613	20	1.08539
	SEM	0.540525			Average	47.669			Average	44.0274		1.00001		Average	45.7073		0.999941
					StDev	3.42643			StDev	2.95666		0.0671556		StDev	3.79066		0.0829285
					SEM	0.647535			SEM	0.579849		0.0131703		SEM	0.716368		0.015672
	t-test	p value
rtIs56	wild type vs. mir-2(gk259)	7.06142e-11
rtIs57	wild type vs. mir-2(gk259)	0.0699316
Ratio Data	Means
	(+); UTR(scrambled)	44.03
	mir-2(gk259); UTR(scrambled)	45.71
	wild type (+)	exposure time: 1s				mir-2(gk259)	exposure time: 1s
	Animal	Mean	(n/(44.03)			Animal	Mean	(n/45.71)
	1	42.956	0.973881			1	48.821	1.06806
	2	42.88	0.858506			2	50.354	1.1016
	3	37.8	1.05862			3	48.709	1.06561
	4	46.611	0.951737			4	50.54	1.10567
	5	41.905	0.948512			5	54.033	1.18208
	6	41.763	0.896661			6	47.974	1.04953
	7	39.48	0.963161			7	47.499	1.03914
	8	42.408	0.876857			8	47.092	1.03023
	9	38.608	0.921576			9	46.548	1.01833
	10	40.577	0.948331			10	50.183	1.09786
	11	41.755	0.920509			11	41.891	0.916452
	12	40.53	0.883648			12	45.446	0.994224
	13	38.907	0.952146			13	43.578	0.953358
	14	41.923	0.999864			14	44.75	0.978998
	15	44.024	0.876425			15	48.519	1.06145
	16	38.589	0.929775			16	48.707	1.06557
	17	40.938	0.778469			17	52.524	1.14907
	18	34.276	0.816466			18	48.141	1.05318
	19	35.949	0.929048			19	47.285	1.03446
	20	40.906	0.908835			20	40.73	0.891052
	21	40.016	0.979014			21	45.015	0.984795
	22	43.106	0.848104			22	44.144	0.965741
	23	37.342	0.888621			23	52.744	1.15388
	24	39.126	0.941358			24	48.184	1.05412
	25	41.448	1.02464			25	52.735	1.15369
	26	45.115	0.925014			26	43.746	0.957033
	Average	40.7284	0.923069			27	51.057	1.11698
	StDev	2.75615	0.0617419			28	43.783	0.957843
	SEM	0.540525	0.0121086			Average	47.669	1.04286
						StDev	3.42643	0.0749602
		Adjusted SEM	0.0252789			SEM	0.647535	0.0141661
							Adjusted SEM	0.0298382
	Genotype	Ratioed Values	SEM	t-test
	wid type	0.925068	0.0252789		p value
	miR-2(gk259)	1.04292	0.0298382	Ratioed Data	4.7852e-08

## Sheet: Fig 4I
Sample Name	Gar2 - Ct mean	Pgk1 - Ct mean	dCt	Average	ddCt	Power	Average	Norm	Average	SD	SE
N2 t1	33.0323	26.4985	6.53378	5.67504	0.858745	0.551432	1.07221	0.514296	1	0.398009	0.199004
N2 t2	30.2439	25.171	5.07289		-0.602151	1.51798		1.41575
N2 t3	30.3351	25.0403	5.2948		-0.38024	1.30156		1.2139
N2 t4	30.9842	25.1856	5.79869		0.123647	0.917865		0.856051
mir-2 t1	32.8862	26.9559	5.93027		0.255237	0.83785		0.781424	1.28697	0.364723	0.182361
mir-2 t2	29.581	24.7292	4.85182		-0.82322	1.76935		1.65019
mir-2 t3	30.7648	25.6033	5.16157		-0.513465	1.42747		1.33134
mir-2 t4	30.9116	25.807	5.10466		-0.570374	1.48491		1.38491
										T test	0.328623
