# Supplementary material for: Decreased microRNA levels lead to deleterious increases in neuronal M2 muscarinic receptors in Spinal Muscular Atrophy models
Source: eLife. 2017 May 2;6:e20752. doi: 10.7554/eLife.20752 (PMC5413352; doi:10.7554/eLife.20752)
Supplement: Figure 4—figure Supplement 1—source data 1. — Raw data and statistical analysis that correspond to aldicarb resistance assays in Figure 4—figure supplement 1. DOI: http://dx.doi.org/10.7554/eLife.20752.022 [file elife-20752-fig4-figsupp1-data1.xlsx]

## Sheet: Figure 4 - Fig supp 4a
N2	Time	Paralysed	Total	Ratio		N2	Time	Paralysed	Total	Ratio		N2	Time	Paralysed	Total	Ratio		N2	Time	Ratio	Ratio	Ratio	Average	STDEV	SEM
Trial 1	0	0	16	0		Trial 2	0	0	16	0		Trial 3	0	0	16	0		Trial 1+2+3	0	0	0	0	0	0	0
	60	0	16	0			60	0	16	0			60	0	16	0			60	0	0	0	0	0	0
	120	0	16	0			120	2	16	0.125			120	2	16	0.125			120	0	0.125	0.125	0.0833333	0.0721688	0.051031
	180	1	16	0.0625			180	6	16	0.375			180	7	16	0.4375			180	0.0625	0.375	0.4375	0.291667	0.200909	0.142064
	240	5	16	0.3125			240	7	16	0.4375			240	8	16	0.5			240	0.3125	0.4375	0.5	0.416667	0.0954703	0.0675077
	300	7	16	0.4375			300	10	16	0.625			300	10	16	0.625			300	0.4375	0.625	0.625	0.5625	0.108253	0.0765466
	360	10	16	0.625			360	11	16	0.6875			360	11	16	0.6875			360	0.625	0.6875	0.6875	0.666667	0.0360844	0.0255155
	420	13	16	0.8125			420	12	16	0.75			420	14	16	0.875			420	0.8125	0.75	0.875	0.8125	0.0625	0.0441942
mir-2(gk259)	Time	Paralysed	Total	Ratio		mir-2(gk259)	Time	Paralysed	Total	Ratio		mir-2(gk259)	Time	Paralysed	Total	Ratio		mir-2(gk259)	Time	Ratio	Ratio	Ratio	Average	STDEV	SEM
Trial 1	0	0	16	0		Trial 2	0	0	16	0		Trial 3	0	0	16	0		Trial 1+2+3	0	0	0	0	0	0	0
	60	0	16	0			60	0	16	0			60	0	16	0			60	0	0	0	0	0	0
	120	0	16	0			120	0	16	0			120	1	16	0.0625			120	0	0	0.0625	0.0208333	0.0360844	0.0255155
	180	1	16	0.0625			180	3	16	0.1875			180	2	16	0.125			180	0.0625	0.1875	0.125	0.125	0.0625	0.0441942
	240	2	16	0.125			240	4	16	0.25			240	2	16	0.125			240	0.125	0.25	0.125	0.166667	0.0721688	0.051031
	300	3	16	0.1875			300	6	16	0.375			300	4	16	0.25			300	0.1875	0.375	0.25	0.270833	0.0954703	0.0675077
	360	6	16	0.375			360	7	16	0.4375			360	4	16	0.25			360	0.375	0.4375	0.25	0.354167	0.0954703	0.0675077
	420	9	16	0.5625			420	8	16	0.5			420	6	16	0.375			420	0.5625	0.5	0.375	0.479167	0.0954703	0.0675077
dbl-1(nk3)	Time	Paralysed	Total	Ratio		dbl-1(nk3)	Time	Paralysed	Total	Ratio		dbl-1(nk3)	Time	Paralysed	Total	Ratio		dbl-1(nk3)	Time	Ratio	Ratio	Ratio	Average	STDEV	SEM
Trial 1	0	0	16	0		Trial 2	0	0	16	0		Trial 3	0	0	16	0		Trial 1+2+3	0	0	0	0	0	0	0
	60	0	16	0			60	1	15	0.0666667			60	0	16	0			60	0	0.0666667	0	0.0222222	0.03849	0.0272166
	120	4	16	0.25			120	3	15	0.2			120	1	16	0.0625			120	0.25	0.2	0.0625	0.170833	0.0970932	0.0686552
	180	6	16	0.375			180	8	15	0.533333			180	4	16	0.25			180	0.375	0.533333	0.25	0.386111	0.141993	0.100404
	240	9	16	0.5625			240	10	15	0.666667			240	9	16	0.5625			240	0.5625	0.666667	0.5625	0.597222	0.0601407	0.0425259
	300	10	16	0.625			300	11	15	0.733333			300	12	16	0.75			300	0.625	0.733333	0.75	0.702778	0.0678711	0.0479921
	360	12	16	0.75			360	11	15	0.733333			360	13	16	0.8125			360	0.75	0.733333	0.8125	0.765278	0.0417361	0.0295118
	420	13	16	0.8125			420	12	15	0.8			420	13	15	0.866667			420	0.8125	0.8	0.866667	0.826389	0.0354371	0.0250578
mir-2(gk259); dbl-1(nk3)	Time	Paralysed	Total	Ratio		mir-2(gk259); dbl-1(nk3)	Time	Paralysed	Total	Ratio		mir-2(gk259); dbl-1(nk3)	Time	Paralysed	Total	Ratio		mir-2(gk259); dbl-1(nk3)	Time	Ratio	Ratio	Ratio	Average	STDEV	SEM
Trial 1	0	0	16	0		Trial 2	0	0	16	0		Trial 3	0	0	16	0		Trial 1+2+3	0	0	0	0	0	0	0
	60	0	16	0			60	0	16	0			60	0	16	0			60	0	0	0	0	0	0
	120	4	16	0.25			120	3	16	0.1875			120	1	16	0.0625			120	0.25	0.1875	0.0625	0.166667	0.0954703	0.0675077
	180	5	16	0.3125			180	3	16	0.1875			180	4	16	0.25			180	0.3125	0.1875	0.25	0.25	0.0625	0.0441942
	240	7	16	0.4375			240	5	16	0.3125			240	8	16	0.5			240	0.4375	0.3125	0.5	0.416667	0.0954703	0.0675077
	300	9	16	0.5625			300	7	16	0.4375			300	8	16	0.5			300	0.5625	0.4375	0.5	0.5	0.0625	0.0441942
	360	11	16	0.6875			360	8	16	0.5			360	9	16	0.5625			360	0.6875	0.5	0.5625	0.583333	0.0954703	0.0675077
	420	13	16	0.8125			420	9	16	0.5625			420	11	16	0.6875			420	0.8125	0.5625	0.6875	0.6875	0.125	0.0883883
1mM aldicarb			# censored	1st trial	2nd trial	3rd trial	4th trial	5th trial	6th trial	7th trial	total		id	mutation	status	survivaltime
Strain Name	n start for each trial	Time											1	1	1	120		1=N2	1=paralyzed
N2	16	0		0	0	0					0		2	1	1	120		2=mir-2(gk259)	0=not paralyzed
	16	60		0	0	0					0		3	1	1	120		3=dbl-1(nk3)
	16	120		0	2	2					4		4	1	1	120		4=smir-2(gk259);dbl-1(nk3)
		180		1	6	7					14		5	1	1	180
		240		5	7	8					20		6	1	1	180
		300		7	10	10					27		7	1	1	180
		360		10	11	11					32		8	1	1	180		1vs2
	n TOTAL	420	9	13	12	14					39		9	1	1	180		Chisq= 13.322 on 1 degrees of freedom, p=0.000262
	48	480									39		10	1	1	180
mir-2(gk259)	16	0		0	0	0					0		11	1	1	180		1vs3
	16	60		0	0	0					0		12	1	1	180		Chisq= 0.597 on 1 degrees of freedom, p=0.440
	16	120		0	0	1					1		13	1	1	180
		180		1	3	2					6		14	1	1	180		1vs4
		240		2	4	2					8		15	1	1	240		Chisq= 1.010 on 1 degrees of freedom, p=0.315
		300		3	6	4					13		16	1	1	240
		360		6	7	4					17		17	1	1	240		2vs3
	n TOTAL	420	25	9	8	6					23		18	1	1	240		Chisq= 16.372 on 1 degrees of freedom, p=0.000052
	48	480									23		19	1	1	240
dbl-1(nk3)	16	0		0	0	0					0		20	1	1	240		2vs4
	16	60	1	0	1	0					1		21	1	1	300		Chisq= 5.984 on 1 degrees of freedom, p=0.014439
	16	120		4	3	1					8		22	1	1	300
		180		6	8	4					18		23	1	1	300		3vs4
		240		9	10	9					28		24	1	1	300		Chisq= 2.466 on 1 degrees of freedom, p=0.116369
		300		10	11	12					33		25	1	1	300
		360	1	12	11	13					36		26	1	1	300
	n TOTAL	420	9	13	12	13					38		27	1	1	300
	48	480									38		28	1	1	360
mir-2(gk259);dbl-1(nk3)	16	0		0	0	0					0		29	1	1	360
	16	60		0	0	0					0		30	1	1	360
	16	120		4	3	1					8		31	1	1	360
		180		5	3	4					12		32	1	1	360
		240		7	5	8					20		33	1	1	420
		300		9	7	8					24		34	1	1	420
		360		11	8	9					28		35	1	1	420
	n TOTAL	420	15	13	9	11					33		36	1	1	420
	48	480									33		37	1	1	420
													38	1	1	420
													39	1	1	420
													40	1	0	420
													41	1	0	420
													42	1	0	420
													43	1	0	420
													44	1	0	420
													45	1	0	420
													46	1	0	420
													47	1	0	420
													48	1	0	420
													49	2	1	120
													50	2	1	180
													51	2	1	180
													52	2	1	180
													53	2	1	180
													54	2	1	180
													55	2	1	240
													56	2	1	240
													57	2	1	300
													58	2	1	300
													59	2	1	300
													60	2	1	300
													61	2	1	300
													62	2	1	360
													63	2	1	360
													64	2	1	360
													65	2	1	360
													66	2	1	420
													67	2	1	420
													68	2	1	420
													69	2	1	420
													70	2	1	420
													71	2	1	420
													72	2	0	420
													73	2	0	420
													74	2	0	420
													75	2	0	420
													76	2	0	420
													77	2	0	420
													78	2	0	420
													79	2	0	420
													80	2	0	420
													81	2	0	420
													82	2	0	420
													83	2	0	420
													84	2	0	420
													85	2	0	420
													86	2	0	420
													87	2	0	420
													88	2	0	420
													89	2	0	420
													90	2	0	420
													91	2	0	420
													92	2	0	420
													93	2	0	420
													94	2	0	420
													95	2	0	420
													96	2	0	420
													97	3	1	120
													98	3	1	120
													99	3	1	120
													100	3	1	120
													101	3	1	120
													102	3	1	120
													103	3	1	120
													104	3	1	120
													105	3	1	180
													106	3	1	180
													107	3	1	180
													108	3	1	180
													109	3	1	180
													110	3	1	180
													111	3	1	180
													112	3	1	180
													113	3	1	180
													114	3	1	180
													115	3	1	240
													116	3	1	240
													117	3	1	240
													118	3	1	240
													119	3	1	240
													120	3	1	240
													121	3	1	240
													122	3	1	240
													123	3	1	240
													124	3	1	240
													125	3	1	300
													126	3	1	300
													127	3	1	300
													128	3	1	300
													129	3	1	300
													130	3	1	360
													131	3	1	360
													132	3	1	360
													133	3	1	420
													134	3	1	420
													135	3	0	360
													136	3	0	420
													137	3	0	420
													138	3	0	420
													139	3	0	420
													140	3	0	420
													141	3	0	420
													142	3	0	420
													143	3	0	420
													144	3	0	420
													145	4	1	120
													146	4	1	120
													147	4	1	120
													148	4	1	120
													149	4	1	120
													150	4	1	120
													151	4	1	120
													152	4	1	120
													153	4	1	180
													154	4	1	180
													155	4	1	180
													156	4	1	180
													157	4	1	240
													158	4	1	240
													159	4	1	240
													160	4	1	240
													161	4	1	240
													162	4	1	240
													163	4	1	240
													164	4	1	240
													165	4	1	300
													166	4	1	300
													167	4	1	300
													168	4	1	300
													169	4	1	360
													170	4	1	360
													171	4	1	360
													172	4	1	360
													173	4	1	420
													174	4	1	420
													175	4	1	420
													176	4	1	420
													177	4	1	420
													178	4	0	420
													179	4	0	420
													180	4	0	420
													181	4	0	420
													182	4	0	420
													183	4	0	420
													184	4	0	420
													185	4	0	420
													186	4	0	420
													187	4	0	420
													188	4	0	420
													189	4	0	420
													190	4	0	420
													191	4	0	420
													192	4	0	420

## Sheet: Figure 4 - Fig supp 4b
N2	Time	Paralysed	Total	Ratio		N2	Time	Paralysed	Total	Ratio		N2	Time	Paralysed	Total	Ratio		N2	Time	Ratio	Ratio	Ratio	Average	STDEV	SEM
Trial 1	0	0	16	0		Trial 2	0	0	16	0		Trial 3	0	0	16	0		Trial 1+2+3	0	0	0	0	0	0	0
	60	0	16	0			60	0	16	0			60	0	16	0			60	0	0	0	0	0	0
	120	0	16	0			120	2	16	0.125			120	2	16	0.125			120	0	0.125	0.125	0.0833333	0.0721688	0.051031
	180	3	16	0.1875			180	7	16	0.4375			180	3	16	0.1875			180	0.1875	0.4375	0.1875	0.270833	0.144338	0.102062
	240	6	16	0.375			240	8	16	0.5			240	5	16	0.3125			240	0.375	0.5	0.3125	0.395833	0.0954703	0.0675077
	300	9	16	0.5625			300	10	16	0.625			300	10	16	0.625			300	0.5625	0.625	0.625	0.604167	0.0360844	0.0255155
	360	9	16	0.5625			360	11	16	0.6875			360	12	16	0.75			360	0.5625	0.6875	0.75	0.666667	0.0954703	0.0675077
	420	11	16	0.6875			420	14	16	0.875			420	13	16	0.8125			420	0.6875	0.875	0.8125	0.791667	0.0954703	0.0675077
mir-2(gk259)	Time	Paralysed	Total	Ratio		mir-2(gk259)	Time	Paralysed	Total	Ratio		mir-2(gk259)	Time	Paralysed	Total	Ratio		mir-2(gk259)	Time	Ratio	Ratio	Ratio	Average	STDEV	SEM
Trial 1	0	0	16	0		Trial 2	0	0	16	0		Trial 3	0	0	16	0		Trial 1+2+3	0	0	0	0	0	0	0
	60	0	16	0			60	0	16	0			60	0	16	0			60	0	0	0	0	0	0
	120	1	16	0.0625			120	1	16	0.0625			120	0	16	0			120	0.0625	0.0625	0	0.0416667	0.0360844	0.0255155
	180	1	16	0.0625			180	2	16	0.125			180	1	16	0.0625			180	0.0625	0.125	0.0625	0.0833333	0.0360844	0.0255155
	240	3	16	0.1875			240	2	16	0.125			240	4	16	0.25			240	0.1875	0.125	0.25	0.1875	0.0625	0.0441942
	300	7	16	0.4375			300	4	16	0.25			300	4	16	0.25			300	0.4375	0.25	0.25	0.3125	0.108253	0.0765466
	360	7	16	0.4375			360	4	16	0.25			360	4	16	0.25			360	0.4375	0.25	0.25	0.3125	0.108253	0.0765466
	420	8	16	0.5			420	6	16	0.375			420	7	16	0.4375			420	0.5	0.375	0.4375	0.4375	0.0625	0.0441942
sek-1(km4)	Time	Paralysed	Total	Ratio		sek-1(km4)	Time	Paralysed	Total	Ratio		sek-1(km4)	Time	Paralysed	Total	Ratio		sek-1(km4)	Time	Ratio	Ratio	Ratio	Average	STDEV	SEM
Trial 1	0	0	16	0		Trial 2	0	0	16	0		Trial 1=3	0	0	16	0		Trial 1+2+3	0	0	0	0	0	0	0
	60	0	16	0			60	0	16	0			60	7	16	0.4375			60	0	0	0.4375	0.145833	0.252591	0.178609
	120	5	16	0.3125			120	5	16	0.3125			120	8	16	0.5			120	0.3125	0.3125	0.5	0.375	0.108253	0.0765466
	180	7	16	0.4375			180	7	16	0.4375			180	10	16	0.625			180	0.4375	0.4375	0.625	0.5	0.108253	0.0765466
	240	8	16	0.5			240	8	16	0.5			240	12	16	0.75			240	0.5	0.5	0.75	0.583333	0.144338	0.102062
	300	11	16	0.6875			300	10	16	0.625			300	13	16	0.8125			300	0.6875	0.625	0.8125	0.708333	0.0954703	0.0675077
	360	12	16	0.75			360	15	16	0.9375			360	14	16	0.875			360	0.75	0.9375	0.875	0.854167	0.0954703	0.0675077
	420	12	16	0.75			420	15	16	0.9375			420	14	16	0.875			420	0.75	0.9375	0.875	0.854167	0.0954703	0.0675077
mir-2(gk259); sek-1(Km4)	Time	Paralysed	Total	Ratio		mir-2(gk259); sek-1(Km4)	Time	Paralysed	Total	Ratio		mir-2(gk259); sek-1(Km4)	Time	Paralysed	Total	Ratio		mir-2(gk259); sek-1(Km4)	Time	Ratio	Ratio	Ratio	Average	STDEV	SEM
Trial 1	0	0	16	0		Trial 2	0	0	16	0		Trial 3	0	0	16	0		Trial 1+2+3	0	0	0	0	0	0	0
	60	0	16	0			60	0	16	0			60	4	16	0.25			60	0	0	0.25	0.0833333	0.144338	0.102062
	120	4	16	0.25			120	2	16	0.125			120	6	16	0.375			120	0.25	0.125	0.375	0.25	0.125	0.0883883
	180	8	16	0.5			180	6	16	0.375			180	6	16	0.375			180	0.5	0.375	0.375	0.416667	0.0721688	0.051031
	240	12	16	0.75			240	6	16	0.375			240	7	16	0.4375			240	0.75	0.375	0.4375	0.520833	0.200909	0.142064
	300	13	16	0.8125			300	11	16	0.6875			300	8	16	0.5			300	0.8125	0.6875	0.5	0.666667	0.157288	0.11122
	360	14	16	0.875			360	11	16	0.6875			360	12	16	0.75			360	0.875	0.6875	0.75	0.770833	0.0954703	0.0675077
	420	15	16	0.9375			420	13	16	0.8125			420	12	16	0.75			420	0.9375	0.8125	0.75	0.833333	0.0954703	0.0675077
1mM aldicarb			# censored	1st trial	2nd trial	3rd trial	4th trial	5th trial	6th trial	7th trial	total		id	mutation	status	survivaltime
Strain Name	n start for each trial	Time											1	1	1	120		1=N2	1=paralyzed
N2	16	0		0	0	0					0		2	1	1	120		2=mir-2(gk259)	0=not paralyzed
	16	60		0	0	0					0		3	1	1	120		3=sek-1(km4)
	16	120		2	2	0					4		4	1	1	120		4=smir-2(gk259);sek-1(km4)
		180		7	3	3					13		5	1	1	180
		240		8	5	6					19		6	1	1	180
		300		10	10	9					29		7	1	1	180
		360		11	12	9					32		8	1	1	180		1vs2
	n TOTAL	420	10	14	13	11					38		9	1	1	180		Chisq= 13.929 on 1 degrees of freedom, p=0.000190
	48	480									38		10	1	1	180
mir-2(gk259)	16	0		0	0	0					0		11	1	1	180		1vs3
	16	60		0	0	0					0		12	1	1	180		Chisq= 3.592 on 1 degrees of freedom, p=0.058044
	16	120		1	1	0					2		13	1	1	180
		180		1	2	1					4		14	1	1	240		1vs4
		240		3	2	4					9		15	1	1	240		Chisq= 1.567 on 1 degrees of freedom, p=0.211
		300		7	4	4					15		16	1	1	240
		360		7	4	4					15		17	1	1	240		2vs3
	n TOTAL	420	27	8	6	7					21		18	1	1	240		Chisq= 25.953 on 1 degrees of freedom, p=3.4987E-7
	48	480									21		19	1	1	240
sek-1(km4)	16	0		0	0	0					0		20	1	1	300		2vs4
	16	60		0	0	7					7		21	1	1	300		Chisq= 21.424 on 1 degrees of freedom, p=0.000004
	16	120		5	5	8					18		22	1	1	300
		180		7	7	10					24		23	1	1	300		3vs4
		240		8	8	12					28		24	1	1	300		Chisq= 0.293 on 1 degrees of freedom, p=0.588541
		300		11	10	13					34		25	1	1	300
		360		12	15	14					41		26	1	1	300
	n TOTAL	420	7	12	15	14					41		27	1	1	300
	48	480									41		28	1	1	300
mir-2(gk259);dbl-1(nk3)	16	0		0	0	0					0		29	1	1	300
	16	60		0	0	4					4		30	1	1	360
	16	120		4	2	6					12		31	1	1	360
		180		8	6	6					20		32	1	1	360
		240		12	6	7					25		33	1	1	420
		300		13	11	8					32		34	1	1	420
		360		14	11	12					37		35	1	1	420
	n TOTAL	420	8	15	13	12					40		36	1	1	420
	48	480									40		37	1	1	420
													38	1	1	420
													39	1	0	420
													40	1	0	420
													41	1	0	420
													42	1	0	420
													43	1	0	420
													44	1	0	420
													45	1	0	420
													46	1	0	420
													47	1	0	420
													48	1	0	420
													49	2	1	120
													50	2	1	120
													51	2	1	180
													52	2	1	180
													53	2	1	240
													54	2	1	240
													55	2	1	240
													56	2	1	240
													57	2	1	240
													58	2	1	300
													59	2	1	300
													60	2	1	300
													61	2	1	300
													62	2	1	300
													63	2	1	300
													64	2	1	420
													65	2	1	420
													66	2	1	420
													67	2	1	420
													68	2	1	420
													69	2	1	420
													70	2	0	420
													71	2	0	420
													72	2	0	420
													73	2	0	420
													74	2	0	420
													75	2	0	420
													76	2	0	420
													77	2	0	420
													78	2	0	420
													79	2	0	420
													80	2	0	420
													81	2	0	420
													82	2	0	420
													83	2	0	420
													84	2	0	420
													85	2	0	420
													86	2	0	420
													87	2	0	420
													88	2	0	420
													89	2	0	420
													90	2	0	420
													91	2	0	420
													92	2	0	420
													93	2	0	420
													94	2	0	420
													95	2	0	420
													96	2	0	420
													97	3	1	120
													98	3	1	120
													99	3	1	120
													100	3	1	120
													101	3	1	120
													102	3	1	120
													103	3	1	120
													104	3	1	120
													105	3	1	120
													106	3	1	120
													107	3	1	120
													108	3	1	120
													109	3	1	120
													110	3	1	120
													111	3	1	120
													112	3	1	120
													113	3	1	120
													114	3	1	120
													115	3	1	180
													116	3	1	180
													117	3	1	180
													118	3	1	180
													119	3	1	180
													120	3	1	180
													121	3	1	240
													122	3	1	240
													123	3	1	240
													124	3	1	240
													125	3	1	300
													126	3	1	300
													127	3	1	300
													128	3	1	300
													129	3	1	300
													130	3	1	300
													131	3	1	360
													132	3	1	360
													133	3	1	360
													134	3	1	360
													135	3	1	360
													136	3	1	360
													137	3	1	360
													138	3	0	420
													139	3	0	420
													140	3	0	420
													141	3	0	420
													142	3	0	420
													143	3	0	420
													144	3	0	420
													145	4	1	60
													146	4	1	60
													147	4	1	60
													148	4	1	60
													149	4	1	120
													150	4	1	120
													151	4	1	120
													152	4	1	120
													153	4	1	120
													154	4	1	120
													155	4	1	120
													156	4	1	120
													157	4	1	180
													158	4	1	180
													159	4	1	180
													160	4	1	180
													161	4	1	180
													162	4	1	180
													163	4	1	180
													164	4	1	180
													165	4	1	240
													166	4	1	240
													167	4	1	240
													168	4	1	240
													169	4	1	240
													170	4	1	300
													171	4	1	300
													172	4	1	300
													173	4	1	300
													174	4	1	300
													175	4	1	300
													176	4	1	300
													177	4	1	360
													178	4	1	360
													179	4	1	360
													180	4	1	360
													181	4	1	360
													182	4	1	420
													183	4	1	420
													184	4	1	420
													185	4	0	420
													186	4	0	420
													187	4	0	420
													188	4	0	420
													189	4	0	420
													190	4	0	420
													191	4	0	420
													192	4	0	420

## Sheet: Figure 4 - Fig supp 4c
O'Hern et al.
Raw Data for Figure 4 - Figure supplement 1
N2	Time	Paralysed	Total	Ratio		N2	Time	Paralysed	Total	Ratio		N2	Time	Paralysed	Total	Ratio		N2	Time	Ratio	Ratio	Ratio	Average	STDEV	SEM
Trial 1	0	0	16	0		Trial 2	0	0	16	0		Trial 3	0	0	16	0		Trial 1+2+3	0	0	0	0	0	0	0
	60	0	16	0			60	0	16	0			60	0	16	0			60	0	0	0	0	0	0
	120	2	16	0.125			120	2	16	0.125			120	2	16	0.125			120	0.125	0.125	0.125	0.125	0	0
	180	7	16	0.4375			180	3	16	0.1875			180	6	16	0.375			180	0.4375	0.1875	0.375	0.333333	0.130104	0.0919975
	240	8	16	0.5			240	5	16	0.3125			240	7	16	0.4375			240	0.5	0.3125	0.4375	0.416667	0.0954703	0.0675077
	300	10	16	0.625			300	10	16	0.625			300	10	16	0.625			300	0.625	0.625	0.625	0.625	0	0
	360	11	16	0.6875			360	12	16	0.75			360	11	16	0.6875			360	0.6875	0.75	0.6875	0.708333	0.0360844	0.0255155
	420	14	16	0.875			420	13	16	0.8125			420	12	16	0.75			420	0.875	0.8125	0.75	0.8125	0.0625	0.0441942
mir-2(gk259)	Time	Paralysed	Total	Ratio		mir-2(gk259)	Time	Paralysed	Total	Ratio		mir-2(gk259)	Time	Paralysed	Total	Ratio		mir-2(gk259)	Time	Ratio	Ratio	Ratio	Average	STDEV	SEM
Trial 1	0	0	16	0		Trial 2	0	0	16	0		Trial 3	0	0	16	0		Trial 1+2+3	0	0	0	0	0	0	0
	60	0	16	0			60	0	16	0			60	0	16	0			60	0	0	0	0	0	0
	120	1	16	0.0625			120	0	16	0			120	0	16	0			120	0.0625	0	0	0.0208333	0.0360844	0.0255155
	180	2	16	0.125			180	1	16	0.0625			180	3	16	0.1875			180	0.125	0.0625	0.1875	0.125	0.0625	0.0441942
	240	2	16	0.125			240	4	16	0.25			240	4	16	0.25			240	0.125	0.25	0.25	0.208333	0.0721688	0.051031
	300	4	16	0.25			300	4	16	0.25			300	6	16	0.375			300	0.25	0.25	0.375	0.291667	0.0721688	0.051031
	360	4	16	0.25			360	4	16	0.25			360	7	16	0.4375			360	0.25	0.25	0.4375	0.3125	0.108253	0.0765466
	420	6	16	0.375			420	7	16	0.4375			420	8	16	0.5			420	0.375	0.4375	0.5	0.4375	0.0625	0.0441942
vab-2(ju1)	Time	Paralysed	Total	Ratio		vab-2(ju1)	Time	Paralysed	Total	Ratio		vab-2(ju1)	Time	Paralysed	Total	Ratio		vab-2(ju1)	Time	Ratio	Ratio	Ratio	Average	STDEV	SEM
Trial 1	0	0	16	0		Trial 2	0	0	16	0		Trial 1=3	0	0	16	0		Trial 1+2+3	0	0	0	0	0	0	0
	60	0	16	0			60	2	16	0.125			60	0	16	0			60	0	0.125	0	0.0416667	0.0721688	0.051031
	120	2	16	0.125			120	5	16	0.3125			120	4	16	0.25			120	0.125	0.3125	0.25	0.229167	0.0954703	0.0675077
	180	3	16	0.1875			180	8	16	0.5			180	8	16	0.5			180	0.1875	0.5	0.5	0.395833	0.180422	0.127578
	240	7	16	0.4375			240	12	16	0.75			240	11	16	0.6875			240	0.4375	0.75	0.6875	0.625	0.165359	0.116927
	300	13	16	0.8125			300	13	16	0.8125			300	13	16	0.8125			300	0.8125	0.8125	0.8125	0.8125	0	0
	360	15	16	0.9375			360	13	16	0.8125			360	15	16	0.9375			360	0.9375	0.8125	0.9375	0.895833	0.0721688	0.051031
	420	16	16	1			420	13	16	0.8125			420	15	16	0.9375			420	1	0.8125	0.9375	0.916667	0.0954703	0.0675077
mir-2(gk259); vab-2(ju1)	Time	Paralysed	Total	Ratio		mir-2(gk259); vab-2(ju1)	Time	Paralysed	Total	Ratio		mir-2(gk259); vab-2(ju1)	Time	Paralysed	Total	Ratio		mir-2(gk259); vab-2(ju1)	Time	Ratio	Ratio	Ratio	Average	STDEV	SEM
Trial 1	0	0	16	0		Trial 2	0	0	16	0		Trial 3	0	0	16	0		Trial 1+2+3	0	0	0	0	0	0	0
	60	0	16	0			60	0	16	0			60	0	16	0			60	0	0	0	0	0	0
	120	0	16	0			120	1	16	0.0625			120	3	16	0.1875			120	0	0.0625	0.1875	0.0833333	0.0954703	0.0675077
	180	0	16	0			180	5	16	0.3125			180	3	16	0.1875			180	0	0.3125	0.1875	0.166667	0.157288	0.11122
	240	1	16	0.0625			240	8	16	0.5			240	5	16	0.3125			240	0.0625	0.5	0.3125	0.291667	0.219493	0.155205
	300	5	16	0.3125			300	11	16	0.6875			300	7	16	0.4375			300	0.3125	0.6875	0.4375	0.479167	0.190941	0.135015
	360	5	16	0.3125			360	13	16	0.8125			360	8	16	0.5			360	0.3125	0.8125	0.5	0.541667	0.252591	0.178609
	420	9	16	0.5625			420	15	16	0.9375			420	9	16	0.5625			420	0.5625	0.9375	0.5625	0.6875	0.216506	0.153093
1mM aldicarb			# censored	1st trial	2nd trial	3rd trial	4th trial	5th trial	6th trial	7th trial	total		id	mutation	status	survivaltime
Strain Name	n start for each trial	Time											1	1	1	120		1=N2	1=paralyzed
N2	16	0		0	0	0					0		2	1	1	120		2=mir-2(gk259)	0=not paralyzed
	16	60		0	0	0					0		3	1	1	120		3=vab-2(ju1)
	16	120		2	2	2					6		4	1	1	120		4=smir-2(gk259);vab-2(ju1)
		180		7	3	6					16		5	1	1	120
		240		8	5	7					20		6	1	1	120
		300		10	10	10					30		7	1	1	180
		360		11	12	11					34		8	1	1	180		1vs2
	n TOTAL	420	9	14	13	12					39		9	1	1	180		Chisq= 16.184 on 1 degrees of freedom, p=0.000057
	48	480									39		10	1	1	180
mir-2(gk259)	16	0		0	0	0					0		11	1	1	180		1vs3
	16	60		0	0	0					0		12	1	1	180		Chisq= 4.620 on 1 degrees of freedom, p=0.032
	16	120		1	0	0					1		13	1	1	180
		180		2	1	3					6		14	1	1	180		1vs4
		240		2	4	4					10		15	1	1	180		Chisq= 3.031 on 1 degrees of freedom, p=0.081692
		300		4	4	6					14		16	1	1	180
		360		4	4	7					15		17	1	1	240		2vs3
	n TOTAL	420	27	6	7	8					21		18	1	1	240		Chisq= 33.536 on 1 degrees of freedom, p=6.9941E-9
	48	480									21		19	1	1	240
vab-1(ju1)	16	0		0	0	0					0		20	1	1	240		2vs4
	16	60		0	2	0					2		21	1	1	300		Chisq= 5.893 on 1 degrees of freedom, p=0.015198
	16	120		2	5	4					11		22	1	1	300
		180		3	8	8					19		23	1	1	300		3vs4
		240		7	12	11					30		24	1	1	300		Chisq= 15.003 on 1 degrees of freedom, p=0.000107
		300		13	13	13					39		25	1	1	300
		360		15	13	15					43		26	1	1	300
	n TOTAL	420	4	16	13	15					44		27	1	1	300
	48	480									44		28	1	1	300
mir-2(gk259);vab-2(ju1)	16	0		0	0	0					0		29	1	1	300
	16	60		0	0	0					0		30	1	1	300
	16	120		0	1	3					4		31	1	1	360
		180		0	5	3					8		32	1	1	360
		240		1	8	5					14		33	1	1	360
		300		5	11	7					23		34	1	1	360
		360		5	13	8					26		35	1	1	420
	n TOTAL	420	15	9	15	9					33		36	1	1	420
	48	480									33		37	1	1	420
													38	1	1	420
													39	1	1	420
													40	1	0	420
													41	1	0	420
													42	1	0	420
													43	1	0	420
													44	1	0	420
													45	1	0	420
													46	1	0	420
													47	1	0	420
													48	1	0	420
													49	2	1	120
													50	2	1	180
													51	2	1	180
													52	2	1	180
													53	2	1	180
													54	2	1	180
													55	2	1	240
													56	2	1	240
													57	2	1	240
													58	2	1	240
													59	2	1	300
													60	2	1	300
													61	2	1	300
													62	2	1	300
													63	2	1	360
													64	2	1	420
													65	2	1	420
													66	2	1	420
													67	2	1	420
													68	2	1	420
													69	2	1	420
													70	2	0	420
													71	2	0	420
													72	2	0	420
													73	2	0	420
													74	2	0	420
													75	2	0	420
													76	2	0	420
													77	2	0	420
													78	2	0	420
													79	2	0	420
													80	2	0	420
													81	2	0	420
													82	2	0	420
													83	2	0	420
													84	2	0	420
													85	2	0	420
													86	2	0	420
													87	2	0	420
													88	2	0	420
													89	2	0	420
													90	2	0	420
													91	2	0	420
													92	2	0	420
													93	2	0	420
													94	2	0	420
													95	2	0	420
													96	2	0	420
													97	3	1	120
													98	3	1	120
													99	3	1	120
													100	3	1	120
													101	3	1	120
													102	3	1	120
													103	3	1	120
													104	3	1	120
													105	3	1	120
													106	3	1	120
													107	3	1	120
													108	3	1	180
													109	3	1	180
													110	3	1	180
													111	3	1	180
													112	3	1	180
													113	3	1	180
													114	3	1	180
													115	3	1	180
													116	3	1	240
													117	3	1	240
													118	3	1	240
													119	3	1	240
													120	3	1	240
													121	3	1	240
													122	3	1	240
													123	3	1	240
													124	3	1	240
													125	3	1	240
													126	3	1	240
													127	3	1	300
													128	3	1	300
													129	3	1	300
													130	3	1	300
													131	3	1	300
													132	3	1	300
													133	3	1	300
													134	3	1	300
													135	3	1	300
													136	3	1	360
													137	3	1	360
													138	3	1	360
													139	3	1	360
													140	3	1	420
													141	3	0	420
													142	3	0	420
													143	3	0	420
													144	3	0	420
													145	4	1	120
													146	4	1	120
													147	4	1	120
													148	4	1	120
													149	4	1	180
													150	4	1	180
													151	4	1	180
													152	4	1	180
													153	4	1	240
													154	4	1	240
													155	4	1	240
													156	4	1	240
													157	4	1	240
													158	4	1	240
													159	4	1	300
													160	4	1	300
													161	4	1	300
													162	4	1	300
													163	4	1	300
													164	4	1	300
													165	4	1	300
													166	4	1	300
													167	4	1	300
													168	4	1	360
													169	4	1	360
													170	4	1	360
													171	4	1	420
													172	4	1	420
													173	4	1	420
													174	4	1	420
													175	4	1	420
													176	4	1	420
													177	4	1	420
													178	4	0	420
													179	4	0	420
													180	4	0	420
													181	4	0	420
													182	4	0	420
													183	4	0	420
													184	4	0	420
													185	4	0	420
													186	4	0	420
													187	4	0	420
													188	4	0	420
													189	4	0	420
													190	4	0	420
													191	4	0	420
													192	4	0	420
