# Supplementary material for: Decreased microRNA levels lead to deleterious increases in neuronal M2 muscarinic receptors in Spinal Muscular Atrophy models
Source: eLife. 2017 May 2;6:e20752. doi: 10.7554/eLife.20752 (PMC5413352; doi:10.7554/eLife.20752)
Supplement: Figure 4—figure Supplement 2—source data 1. — Raw data and statistical analysis that correspond to GFP reporter analysis in Figure 4—figure supplement 2. DOI: http://dx.doi.org/10.7554/eLife.20752.024 [file elife-20752-fig4-figsupp2-data1.xlsx]

## Sheet: Figure 4 - Fig Supp 2a
	GFP Fluorescence Data
	RAW DATA	Young Adults
		rtIs58	unc-17p::GFP::gar-2 3'UTR(miR-2 site scrambled)
	Control	exposure time: 330ms				mir-2(gk259)	exposure time: 330ms
	Animal	Mean	Min			Animal	Mean	Min
Trial 1	1	47.1	30		Trial 1	1	42.418	30
	2	47.474	30			2	52.452	30
	3	46.331	30			3	44.849	30
	4	46.181	30			4	44.68	30
	5	46.278	30			5	48.222	30
	6	45.239	30			6	49.929	30
	7	46.248	30			7	45.265	30
	8	47.778	30			8	48.742	30
	9	45.104	30			9	44.659	30
	10	41.769	30			10	49.738	30
	11	44.943	30			11	47.026	30
	12	40.981	30		Trial 2	1	46.775	30
Trial 2	1	47.254	30			2	46.305	30
	2	43.737	30			3	45.747	30
	3	44.126	30			4	46.477	30
	4	44.361	30			5	46.298	30
	5	45.263	30			6	44.696	30
	6	43.06	30			7	47.022	30
	7	44.478	30			8	43.011	30
	8	45.376	30			9	42.177	30
	9	42.107	30			10	47.255	30
Trial 3	1	46.818	30			11	46.311	30
	2	45.244	30			12	47.785	30
	3	40.332	30			13	47.311	30
	4	43.774	30		Trial 3	1	44.926	30
	5	44.273	30			2	40.71	30
	6	45.965	30			3	44.773	30
	Average	44.8739				4	42.19	30
	StDev	1.95547				5	45.768	30
	SEM	0.383498				6	46.362	30
						Average	45.996
						StDev	2.50566
						SEM	0.457469
				p value
			t test	0.0619613

## Sheet: Figure 4 - Fig Supp 2b  and 2c
	GFP Fluorescence Data
	RAW DATA	Young Adults
		rtIs56	unc-17p::GFP::gar-2 3'UTR							rtIs57	unc-17p::GFP::gar-2 3'UTR(miR-2 site scrambled)
	Control	exposure time: 633ms			mir-2(gk259)	exposure time: 633ms			Control	exposure time: 1s				mir-2(gk259)	exposure time: 1s
	Animal	Mean	Min		Animal	Mean	Min		Animal	Mean	Min	(n/44.027)		Animal	Mean	Min	(n/45.71)
	1	42.956	15		1	48.821	15		1	38.217	20	0.868036		1	41.746	20	0.913279
	2	42.88	15		2	50.354	15		2	43.469	20	0.987326		2	43.128	20	0.943513
	3	37.8	15		3	48.709	15		3	47.608	20	1.08134		3	40.913	20	0.895056
	4	46.611	15		4	50.54	15		4	40.241	20	0.914007		4	45.901	20	1.00418
	5	41.905	15		5	54.033	15		5	45.798	20	1.04023		5	42.162	20	0.92238
	6	41.763	15		6	47.974	15		6	41.242	20	0.936743		6	48.479	20	1.06058
	7	39.48	15		7	47.499	15		7	42.804	20	0.972222		7	42.112	20	0.921286
	8	42.408	15		8	47.092	15		8	44.614	20	1.01333		8	37.916	20	0.82949
	9	38.608	15		9	46.548	15		9	43.58	20	0.989847		9	42.384	20	0.927237
	10	40.577	15		10	50.183	15		10	44.031	20	1.00009		10	48.451	20	1.05996
	11	41.755	15		11	41.891	15		11	44.353	20	1.0074		11	45.282	20	0.990637
	12	40.53	15		12	45.446	15		12	47.056	20	1.0688		12	36.355	20	0.79534
	13	38.907	15		13	43.578	15		13	34.598	20	0.785836		13	46.916	20	1.02638
	14	41.923	15		14	44.75	14		14	43.019	20	0.977105		14	44.458	20	0.97261
	15	44.024	15		15	48.519	15		15	44.592	20	1.01283		15	47.754	20	1.04472
	16	38.589	15		16	48.707	15		16	44.168	20	1.0032		16	47.045	20	1.02921
	17	40.938	15		17	52.524	15		17	45.628	20	1.03636		17	45.93	20	1.00481
	18	34.276	15		18	48.141	15		18	45.112	20	1.02464		18	50.178	20	1.09775
	19	35.949	15		19	47.285	15		19	44.957	20	1.02112		19	49.774	20	1.08891
	20	40.906	15		20	40.73	15		20	44.615	20	1.01336		20	47.842	20	1.04664
	21	40.016	15		21	45.015	15		21	44.387	20	1.00818		21	47.399	20	1.03695
	22	43.106	15		22	44.144	15		22	45.263	20	1.02807		22	47.792	20	1.04555
	23	37.342	15		23	52.744	15		23	43.863	20	0.996275		23	45.737	20	1.00059
	24	39.126	15		24	48.184	15		24	47.368	20	1.07589		24	49.652	20	1.08624
	25	41.448	15		25	52.735	15		25	49.774	20	1.13053		25	44.485	20	0.973201
	26	45.115	15		26	43.746	15		26	46.263	20	1.05079		26	47.702	20	1.04358
	Average	40.7284			27	51.057	15		27	44.605	20	1.01313		27	52.698	20	1.15288
	StDev	2.75615			28	43.783	15		28	41.543	20	0.94358		28	49.613	20	1.08539
	SEM	0.540525			Average	47.669			Average	44.0274		1.00001		Average	45.7073		0.999941
					StDev	3.42643			StDev	2.95666		0.0671556		StDev	3.79066		0.0829285
					SEM	0.647535			SEM	0.579849		0.0131703		SEM	0.716368		0.015672
	t-test	p value
rtIs56	wild type vs. mir-2(gk259)	7.06142e-11
rtIs57	wild type vs. mir-2(gk259)	0.0699316
Ratio Data	Means
	(+); UTR(scrambled)	44.03
	mir-2(gk259); UTR(scrambled)	45.71
	wild type (+)	exposure time: 1s				mir-2(gk259)	exposure time: 1s
	Animal	Mean	(n/(44.03)			Animal	Mean	(n/45.71)
	1	42.956	0.973881			1	48.821	1.06806
	2	42.88	0.858506			2	50.354	1.1016
	3	37.8	1.05862			3	48.709	1.06561
	4	46.611	0.951737			4	50.54	1.10567
	5	41.905	0.948512			5	54.033	1.18208
	6	41.763	0.896661			6	47.974	1.04953
	7	39.48	0.963161			7	47.499	1.03914
	8	42.408	0.876857			8	47.092	1.03023
	9	38.608	0.921576			9	46.548	1.01833
	10	40.577	0.948331			10	50.183	1.09786
	11	41.755	0.920509			11	41.891	0.916452
	12	40.53	0.883648			12	45.446	0.994224
	13	38.907	0.952146			13	43.578	0.953358
	14	41.923	0.999864			14	44.75	0.978998
	15	44.024	0.876425			15	48.519	1.06145
	16	38.589	0.929775			16	48.707	1.06557
	17	40.938	0.778469			17	52.524	1.14907
	18	34.276	0.816466			18	48.141	1.05318
	19	35.949	0.929048			19	47.285	1.03446
	20	40.906	0.908835			20	40.73	0.891052
	21	40.016	0.979014			21	45.015	0.984795
	22	43.106	0.848104			22	44.144	0.965741
	23	37.342	0.888621			23	52.744	1.15388
	24	39.126	0.941358			24	48.184	1.05412
	25	41.448	1.02464			25	52.735	1.15369
	26	45.115	0.925014			26	43.746	0.957033
	Average	40.7284	0.923069			27	51.057	1.11698
	StDev	2.75615	0.0617419			28	43.783	0.957843
	SEM	0.540525	0.0121086			Average	47.669	1.04286
						StDev	3.42643	0.0749602
		Adjusted SEM	0.0252789			SEM	0.647535	0.0141661
							Adjusted SEM	0.0298382
	Genotype	Ratioed Values	SEM	t-test
	wid type	0.925068	0.0252789		p value
	miR-2(gk259)	1.04292	0.0298382	Ratioed Data	4.7852e-08
