# Supplementary material for: Decreased microRNA levels lead to deleterious increases in neuronal M2 muscarinic receptors in Spinal Muscular Atrophy models
Source: eLife. 2017 May 2;6:e20752. doi: 10.7554/eLife.20752 (PMC5413352; doi:10.7554/eLife.20752)
Supplement: Figure 5—figure Supplement 1—source data 1. — Raw data and statistical analysis that correspond to GFP reporter analysis and qPCR quantification in Figure 5—figure supplement 1. DOI: http://dx.doi.org/10.7554/eLife.20752.028 [file elife-20752-fig5-figsupp1-data1.xlsx]

## Sheet: Figure 5 - Fig Supp 1a and 1b
O'Hern et al.
Raw Data for Figure 4 - Figure supplement 2
	GFP Fluorescence Data
	RAW DATA	Young Adults
		rtIs56	unc-17p::GFP::gar-2 3'UTR
	smn-1(+)	exposure time: 633ms				smn-1(ok355)	exposure time: 633ms				smn-1(ok355); [mel-46(+)#2]	exposure time: 633ms				smn-1(+); [mel-46(+)#2]	exposure time: 633ms
	Animal	Mean	Min			Animal	Mean	Min			Animal	Mean	Min			Animal	Mean	Min
	1	63.855	25			1	65.69	25			1	45.855	25			1	61.64	25
	2	64.24	25			2	62.999	25			2	61.133	25			2	64.867	25
	3	68.1	25			3	66.129	25			3	44.223	25			3	62.591	25
	4	64.076	25			4	63.377	25			4	55.59	25			4	67.579	25
	5	66.785	25			5	59.925	25			5	59.304	25			5	65.524	25
	6	67.38	25			6	64.725	25			6	40.524	25			6	66.359	25
	7	63.46	25			7	61.62	25			7	56.645	25			7	63.339	25
	8	70.851	25			8	68.808	25			8	66.983	25			8	67.029	25
	9	73.535	25			9	58.795	25			9	62.978	25			9	70.269	25
	10	63.2	25			10	57.885	25			10	69.714	25			10	78.398	25
	11	68.609	25			11	72.261	25			11	52.93	25			11	72.446	25
	12	66.266	25			12	55.291	25			12	53.614	25			12	74.366	25
	13	70.001	25			13	67.173	25			13	58.113	25			13	68.735	25
	14	41.295	25			14	63.684	25			14	69.509	25			14	58.427	25
	15	69.045	25			15	60.663	25			15	65.905	25			Average	67.2549
	16	70.568	25			16	62.027	25			16	64.933	25			St Dev	5.32889
	17	69.261	25			17	64.963	25			17	65.428	25			St Error	1.4242
	18	68.391	25			18	67.444	25			18	73.733	25
	19	68.895	25			19	65.982	25			19	77.879	25
	20	56.485	25			20	73.648	25			20	60.583	25
	21	63.129	25			21	64.343	25			21	56.078	25
	22	68.831	25			22	61.032	25			22	51.924	25
	23	64.206	25			23	69.731	25			23	64.79	25
	24	76.26	25			24	64.796	25			24	71.076	25
	25	78.173	25			25	73.95	25			25	70.451	25
	26	69.638	25			26	71.8	25			26	54.136	25
	27	72.484	25			27	73.136	25			27	60.621	25
	28	59.521	25			28	74.473	25			28	54.006	25
	29	75.866	25			29	66.665	25			29	63.992	25
	30	71.299	25			30	72.546	25			30	56.62	25
	31	76.086	25			31	67.02	25			Average	60.309
	32	70.607	25			32	73.041	25			St Dev	8.76007
	33	75.416	25			33	70.074	25			St Error	1.59936
	Average	67.7519				34	70.772	25
	St Dev	6.84079				Average	66.3667
	St Error	1.19083				St Dev	5.09595
						St Error	0.861373
	GFP Fluorescence Data
	RAW DATA	Young Adults
		rtIs57	unc-17p::GFP::gar-2 3'UTR(miR-2 site scrambled)
	smn-1(+)	exposure time: 1s		rtIs57		smn-1(ok355)	exposure time: 1s		rtIs57		smn-1(ok355); [mel-46(+)#2]	exposure time: 1s				smn-1(+); [mel-46(+)#2]	exposure time: 1s
	Animal	Mean	Min	(n/68.38)		Animal	Mean	Min	(n/63.8545)		Animal	Mean	Min	(n/68.5779)		Animal	Mean	Min	(n/65.655)
	1	68.728	30	1.00509		1	63.076	30	0.987808		1	64.806	30	0.944998		1	69.473	30	1.05815
	2	66.863	30	0.977815		2	59.653	30	0.934202		2	61.227	30	0.892809		2	68.828	30	1.04833
	3	65.996	30	0.965136		3	67.164	30	1.05183		3	65.449	30	0.954375		3	65.502	30	0.99767
	4	71.434	30	1.04466		4	57.756	30	0.904494		4	60.738	30	0.885679		4	71.805	30	1.09367
	5	70.254	30	1.02741		5	70.209	30	1.09952		5	69.834	30	1.01832		5	72.901	30	1.11036
	6	74.047	30	1.08288		6	59.571	30	0.932918		6	74.226	30	1.08236		6	58.168	30	0.885965
	7	65.92	30	0.964025		7	58.58	30	0.917398		7	71.019	30	1.0356		7	51.966	30	0.791501
	8	65.843	30	0.962899		8	62.604	30	0.980416		8	65.903	30	0.960995		8	61.972	30	0.943904
	9	71.232	30	1.04171		9	50.28	30	0.787415		9	72.431	30	1.05619		9	67.588	30	1.02944
	10	64.196	30	0.938813		10	58.494	30	0.916051		10	61.468	30	0.896324		10	66.403	30	1.01139
	11	69.961	30	1.02312		11	61.67	30	0.965789		11	66.259	30	0.966186		11	67.602	30	1.02966
	12	64.459	30	0.942659		12	72.257	30	1.13159		12	63.881	30	0.93151		Average	65.6553		1
	13	69.134	30	1.01103		13	72.308	30	1.13239		13	77.814	30	1.13468		St Dev	6.16515		0.0939022
	14	61.926	30	0.905616		14	71.448	30	1.11892		14	62.556	30	0.912189		St Error	1.85886		0.0283126
	15	68.856	30	1.00696		15	63.724	30	0.997956		15	73.468	30	1.07131
	16	68.064	30	0.995379		16	49.576	30	0.77639		16	70.496	30	1.02797
	17	71.095	30	1.0397		17	71.311	30	1.11677		17	71.743	30	1.04615
	18	65.897	30	0.963688		18	62.659	30	0.981278		18	81.085	30	1.18238
	19	80.215	30	1.17308		19	62.27	30	0.975186		Average	68.5779		1
	20	64.496	30	0.9432		20	73.414	30	1.14971		St Dev	5.91385		0.0862355
	21	66.002	30	0.965224		21	72.146	30	1.12985		St Error	1.39391		0.0203259
	22	70.566	30	1.03197		22	61.518	30	0.963409
	23	68.467	30	1.00127		23	57.083	30	0.893954
	24	68.332	30	0.999298		24	58.141	30	0.910523
	25	64.66	30	0.945598		25	68.321	30	1.06995
	26	67.528	30	0.98754		26	68.539	30	1.07336
	27	67.122	30	0.981603		27	57.448	30	0.89967
	28	67.508	30	0.987248		28	68.464	30	1.07219
	29	68.517	30	1.002		29	65.027	30	1.01836
	30	68.514	30	1.00196		30	70.924	30	1.11071
	31	69.803	30	1.02081		Average	63.8545		1
	32	72.532	30	1.06072		St Dev	6.526		0.102201
	Average	68.3802		1		St Error	1.19148		0.0186593
	St Dev	3.44051		0.0503146
	St Error	0.608202		0.00889445
			STATISTICS	p value					STATISTICS	p value
			Raw Data (Mann-Whitney)	rtIs56(UTRintact)					Raw Data (Mann-Whitney)	rtIs57(UTRscrambled)
				smn-1(+)	smn-1(ok355)	smn-1(ok355); [mel-46(+)#2]	smn-1(+); [mel-46(+)#2]			smn-1(+)	smn-1(ok355)	smn-1(ok355); [mel-46(+)#2]	smn-1(+); [mel-46(+)#2]
			smn-1(+)		0.17384	0.00038	0.8062		smn-1(+)		0.00988	0.96011	0.40137
			smn-1(ok355)			0.00222	0.33913		smn-1(ok355)			0.025	0.42401
			smn-1(ok355); [mel-46(+)#2]				0.003666		smn-1(ok355); [mel-46(+)#2]				0.46466
			smn-1(+); [mel-46(+)#2]						smn-1(+); [mel-46(+)#2]

## Sheet: Figure 5 - Fig Supp 1c and 1d
					miR-2 relative to 18S rRNA									miR-2 relative to act-1									miR-2 relative to miR-60
Sample Name	miR-2 Cт value	18S Cт value	act1 Cт value	mi60 Cт value	dCt	average	ddCt	Power	Average	Norm	Average	SD	SE	dCt	average	ddCt	Power	Average	Norm	Average	SD	SE	dCt	average	ddCt	Power	Average	Norm	Average	SD	SE
L4440 - T1	24.1245	9.59579	16.8398	34.6631	14.5287	13.589	0.939733	0.521329	1.11474	0.46767	1	0.521477	0.212892	7.28475	5.25986	2.02489	0.245724	1.34059	0.183296	1	0.758768	0.309766	-10.5386	-11.0305	0.491946	0.711065	1.01991	0.697183	1	0.212596	0.0867919
L4440 - T2	22.8785	9.46296	17.8246	34.2811	13.4155		-0.173459	1.12776		1.01168				5.05387		-0.205987	1.15347		0.860425				-11.4026		-0.372053	1.29419		1.26893
L4440 - T3	22.9248	9.0716	17.8604	34.2454	13.8532		0.264243	0.832635		0.746933				5.06442		-0.195437	1.14507		0.854157				-11.3205		-0.290024	1.22266		1.19879
L4440 - T4	21.6186	9.10429	17.3153	32.72	12.5143		-1.07472	2.10631		1.88951				4.30332		-0.956543	1.94065		1.44762				-11.1015		-0.0709585	1.05041		1.02991
L4440 - T5	23.4853	9.35132	17.2904	34.4527	14.134		0.545018	0.685383		0.614837				6.19491		0.935045	0.523026		0.390147				-10.9674		0.0631147	0.957195		0.938508
L4440 - T6	21.3732	8.28503	17.7153	32.2257	13.0882		-0.500817	1.41501		1.26937				3.65789		-1.60197	3.03557		2.26436				-10.8525		0.177974	0.883943		0.866686
MEL46 - T1	23.4317	9.35398	16.5001	33.4708	14.0777		0.488737	0.712649		0.639297	0.588431	0.225689	0.0921372	6.93161		1.67175	0.313873		0.234131	0.318773	0.185256	0.0756305	-10.0391		0.991414	0.502985		0.493165	0.451005	0.23326	0.0952281
MEL46 - T2	23.2835	9.62527	17.4839	32.9822	13.6582		0.0692394	0.95314		0.855035				5.79959		0.539734	0.687898		0.513132				-9.6987		1.33181	0.397269		0.389513
MEL46 - T3	24.2052	9.35786	16.1761	33.4611	14.8473		1.25835	0.418021		0.374994				8.02912		2.76926	0.146679		0.109414				-9.25587		1.77464	0.292267		0.286561
MEL46 - T4	23.6193	9.45317	15.8625	32.8823	14.1662		0.577162	0.670281		0.60129				7.75687		2.49701	0.177144		0.132139				-9.26299		1.76752	0.293713		0.287979
MEL46 - T5	23.4318	8.14512	17.2825	32.9682	15.2867		1.69769	0.308279		0.276548				6.14931		0.889453	0.539819		0.402673				-9.53636		1.49415	0.354989		0.348059
MEL46 - T6	22.5032	8.71873	16.7259	33.4113	13.7844		0.195435	0.873309		0.783421				5.77722		0.517361	0.698649		0.521151				-10.9082		0.122347	0.918692		0.900756
SMN1 - T1	24.0555	9.16044	16.7571	33.9291	14.895		1.30604	0.404431		0.362803	0.416886	0.214587	0.0876049	7.2984		2.03854	0.243411		0.18157	0.136586	0.0694139	0.0283381	-9.87358		1.15693	0.448467		0.439711	0.401122	0.2146	0.0876103
SMN1 - T2	24.6121	9.46992	17.5897	35.3046	15.1422		1.55318	0.340758		0.305684				7.02236		1.7625	0.294738		0.219857				-10.6925		0.33805	0.79111		0.775665
SMN1 - T3	23.893	10.1214	15.9754	33.5926	13.7716		0.1826	0.881114		0.790422				7.91763		2.65777	0.158465		0.118205				-9.69964		1.33087	0.397528		0.389767
SMN1 - T4	24.301	9.91905	16.9549	33.9825	14.3819		0.792941	0.577166		0.517759				7.34612		2.08626	0.23549		0.175662				-9.68153		1.34898	0.392569		0.384905
SMN1 - T5	26.2752	10.277	16.3368	34.3383	15.9983		2.40926	0.188253		0.168876				9.93842		4.67856	0.0390494		0.0291286				-8.06301		2.9675	0.127848		0.125352
SMN1 - T6	24.6458	9.72251	16.4142	33.9254	14.9233		1.33426	0.396595		0.355774				8.23156		2.9717	0.127476		0.0950899				-9.27968		1.75083	0.29713		0.291329
											T Test									T Test									T Test
									L4440 vs. SMN-1 RNAi		0.0297209							L4440 vs. SMN-1 RNAi		0.0195939							L4440 vs. SMN-1 RNAi		0.000665176
									L4440 vs. MEL-46 RNAi		0.106425							L4440 vs. MEL-46 RNAi		0.058387							L4440 vs. MEL-46 RNAi		0.00166076
