# Supplementary material for: Decreased microRNA levels lead to deleterious increases in neuronal M2 muscarinic receptors in Spinal Muscular Atrophy models
Source: eLife. 2017 May 2;6:e20752. doi: 10.7554/eLife.20752 (PMC5413352; doi:10.7554/eLife.20752)
Supplement: Figure 6—source data 1. — Raw data and statistical analysis that correspond to RFP::SNB-1 localization analysis and aldicarb resistance assays in Figure 6. DOI: http://dx.doi.org/10.7554/eLife.20752.030 [file elife-20752-fig6-data1.xlsx]

## Sheet: Fig 5a
O'Hern et al.
Raw Data for Figure 5
control	Time	Paralysed	Total	Ratio		control	Time	Paralysed	Total	Ratio		control	Time	Paralysed	Total	Ratio		control	Time	Ratio	Ratio	Ratio	Average	STDEV	SEM
Trial 1	0	0	16	0		Trial 2	0	0	16	0		Trial 3	0	0	16	0		Trial 1+2+3	0	0	0	0	0	0	0
	60	0	15	0			60	0	15	0			60	0	15	0			60	0	0	0	0	0	0
	120	1	14	0.0714286			120	2	15	0.133333			120	6	15	0.4			120	0.0714286	0.133333	0.4	0.201587	0.174596	0.123458
	180	2	14	0.142857			180	6	15	0.4			180	11	15	0.733333			180	0.142857	0.4	0.733333	0.425397	0.296056	0.209343
	240	7	14	0.5			240	9	15	0.6			240	11	15	0.733333			240	0.5	0.6	0.733333	0.611111	0.117063	0.0827759
	300	8	14	0.571429			300	9	15	0.6			300	12	15	0.8			300	0.571429	0.6	0.8	0.657143	0.12454	0.0880631
	360	9	14	0.642857			360	9	15	0.6			360	12	15	0.8			360	0.642857	0.6	0.8	0.680952	0.105302	0.0744595
	420	10	14	0.714286			420	11	15	0.733333			420	13	15	0.866667			420	0.714286	0.733333	0.866667	0.771429	0.0830266	0.0587087
control;gar-2(ok520)	Time	Paralysed	Total	Ratio		control;gar-2(ok520)	Time	Paralysed	Total	Ratio		control;gar-2(ok520)	Time	Paralysed	Total	Ratio		control;gar-2(ok520)	Time	Ratio	Ratio	Ratio	Average	STDEV	SEM
Trial 1	0	0	16	0		Trial 2	0	0	16	0		Trial 3	0	0	16	0		Trial 1+2+3	0	0	0	0	0	0	0
	60	0	16	0			60	0	16	0			60	0	16	0			60	0	0	0	0	0	0
	120	4	16	0.25			120	8	16	0.5			120	9	16	0.5625			120	0.25	0.5	0.5625	0.4375	0.165359	0.116927
	180	6	16	0.375			180	13	16	0.8125			180	13	16	0.8125			180	0.375	0.8125	0.8125	0.666667	0.252591	0.178609
	240	10	16	0.625			240	14	16	0.875			240	14	16	0.875			240	0.625	0.875	0.875	0.791667	0.144338	0.102062
	300	13	16	0.8125			300	15	16	0.9375			300	15	16	0.9375			300	0.8125	0.9375	0.9375	0.895833	0.0721688	0.051031
	360	14	16	0.875			360	15	16	0.9375			360	16	16	1			360	0.875	0.9375	1	0.9375	0.0625	0.0441942
	420	15	16	0.9375			420	15	16	0.9375			420	16	16	1			420	0.9375	0.9375	1	0.958333	0.0360844	0.0255155
smn-1(ok355)	Time	Paralysed	Total	Ratio		smn-1(ok355)	Time	Paralysed	Total	Ratio		smn-1(ok355)	Time	Paralysed	Total	Ratio		smn-1(ok355)	Time	Ratio	Ratio	Ratio	Average	STDEV	SEM
Trial 1	0	0	16	0		Trial 2	0	0	13	0		Trial 3	0	0	15	0		Trial 1+2+3	0	0	0	0	0	0	0
	60	0	16	0			60	0	13	0			60	0	15	0			60	0	0	0	0	0	0
	120	2	16	0.125			120	1	13	0.0769231			120	2	15	0.133333			120	0.125	0.0769231	0.133333	0.111752	0.0304493	0.0215309
	180	2	16	0.125			180	2	13	0.153846			180	3	15	0.2			180	0.125	0.153846	0.2	0.159615	0.0378314	0.0267508
	240	4	16	0.25			240	3	13	0.230769			240	4	15	0.266667			240	0.25	0.230769	0.266667	0.249145	0.017964	0.0127024
	300	5	16	0.3125			300	5	13	0.384615			300	6	15	0.4			300	0.3125	0.384615	0.4	0.365705	0.0467147	0.0330323
	360	5	16	0.3125			360	6	13	0.461538			360	7	15	0.466667			360	0.3125	0.461538	0.466667	0.413568	0.0875653	0.061918
	420	8	16	0.5			420	6	13	0.461538			420	7	15	0.466667			420	0.5	0.461538	0.466667	0.476068	0.0208834	0.0147668
smn-1(ok355);gar-2(ok520)	Time	Paralysed	Total	Ratio		smn-1(ok355);gar-2(ok520)	Time	Paralysed	Total	Ratio		smn-1(ok355);gar-2(ok520)	Time	Paralysed	Total	Ratio		smn-1(ok355);gar-2(ok520)	Time	Ratio	Ratio	Ratio	Average	STDEV	SEM
Trial 1	0	0	16	0		Trial 2	0	0	13	0		Trial 3	0	0	15	0		Trial 1+2+3	0	0	0	0	0	0	0
	60	0	16	0			60	0	13	0			60	0	15	0			60	0	0	0	0	0	0
	120	5	15	0.333333			120	2	12	0.166667			120	1	15	0.0666667			120	0.333333	0.166667	0.0666667	0.188889	0.134715	0.0952579
	180	10	15	0.666667			180	2	12	0.166667			180	7	15	0.466667			180	0.666667	0.166667	0.466667	0.433333	0.251661	0.177951
	240	11	15	0.733333			240	3	12	0.25			240	8	15	0.533333			240	0.733333	0.25	0.533333	0.505556	0.242861	0.171729
	300	12	15	0.8			300	4	12	0.333333			300	11	15	0.733333			300	0.8	0.333333	0.733333	0.622222	0.252396	0.178471
	360	12	15	0.8			360	7	12	0.583333			360	13	15	0.866667			360	0.8	0.583333	0.866667	0.75	0.148137	0.104748
	420	12	15	0.8			420	8	12	0.666667			420	13	15	0.866667			420	0.8	0.666667	0.866667	0.777778	0.101835	0.0720082
smn-1(rt248)	Time	Paralysed	Total	Ratio		smn-1(rt248)	Time	Paralysed	Total	Ratio		smn-1(rt248)	Time	Paralysed	Total	Ratio		smn-1(rt248)	Time	Ratio	Ratio	Ratio	Average	STDEV	SEM
Trial 1	0	0	16	0		Trial 2	0	0	16	0		Trial 3	0	0	16	0		Trial 1+2+3	0	0	0	0	0	0	0
	60	0	16	0			60	0	16	0			60	0	16	0			60	0	0	0	0	0	0
	120	3	15	0.2			120	0	16	0			120	1	12	0.0833333			120	0.2	0	0.0833333	0.0944444	0.100462	0.0710373
	180	4	15	0.266667			180	3	16	0.1875			180	2	12	0.166667			180	0.266667	0.1875	0.166667	0.206944	0.0527595	0.0373066
	240	7	15	0.466667			240	5	16	0.3125			240	3	12	0.25			240	0.466667	0.3125	0.25	0.343056	0.111518	0.0788554
	300	8	15	0.533333			300	5	16	0.3125			300	3	12	0.25			300	0.533333	0.3125	0.25	0.365278	0.148858	0.105258
	360	8	15	0.533333			360	5	16	0.3125			360	4	12	0.333333			360	0.533333	0.3125	0.333333	0.393056	0.12193	0.0862175
	420	8	15	0.533333			420	5	16	0.3125			420	4	12	0.333333			420	0.533333	0.3125	0.333333	0.393056	0.12193	0.0862175
smn-1(rt248);gar-2(ok520)	Time	Paralysed	Total	Ratio		smn-1(rt248);gar-2(ok520)	Time	Paralysed	Total	Ratio		smn-1(rt248);gar-2(ok520)	Time	Paralysed	Total	Ratio		smn-1(rt248);gar-2(ok520)	Time	Ratio	Ratio	Ratio	Average	STDEV	SEM
Trial 1	0	0	16	0		Trial 2	0	0	16	0		Trial 3	0	0	16	0		Trial 1+2+3	0	0	0	0	0	0	0
	60	0	16	0			60	0	16	0			60	0	14	0			60	0	0	0	0	0	0
	120	2	16	0.125			120	0	16	0			120	5	12	0.416667			120	0.125	0	0.416667	0.180556	0.213817	0.151191
	180	7	16	0.4375			180	5	16	0.3125			180	5	12	0.416667			180	0.4375	0.3125	0.416667	0.388889	0.0669698	0.0473548
	240	7	16	0.4375			240	6	16	0.375			240	6	12	0.5			240	0.4375	0.375	0.5	0.4375	0.0625	0.0441942
	300	8	16	0.5			300	7	16	0.4375			300	7	12	0.583333			300	0.5	0.4375	0.583333	0.506944	0.0731643	0.0517349
	360	10	16	0.625			360	9	16	0.5625			360	7	12	0.583333			360	0.625	0.5625	0.583333	0.590278	0.0318234	0.0225026
	420	12	16	0.75			420	10	16	0.625			420	9	12	0.75			420	0.75	0.625	0.75	0.708333	0.0721688	0.051031
1mM aldicarb			# censored	1st trial	2nd trial	3rd trial	4th trial	5th trial	6th trial	7th trial	total		id	mutation	status	survivaltime
Strain Name	n start for each trial	Time											1	1	1	120			1=control	1=paralyzed
+/+	16	0		0	0	0					0		2	1	1	120			2=control;gar-2(ok520)	0=not paralyzed
	16	60	3	0	0	0					0		3	1	1	120			3=smn-1(ok355)
	16	120	1	6	2	1					9		4	1	1	120			4=smn-1(ok355);gar-2(ok520)
		180		11	6	2					19		5	1	1	120			5=smn-1(rt248)
		240		11	9	7					27		6	1	1	120			6=smn-1(rt248);gar-2(ok520)
		300		12	9	8					29		7	1	1	120
		360		12	9	9					30		8	1	1	120			1vs2
	n TOTAL	420	10	13	11	10					34		9	1	1	120			Chisq= 10.377 on 1 degrees of freedom, p=0.001276
	48	480									34		10	1	1	180
+/+;gar-2	16	0		0	0	0					0		11	1	1	180			1vs3
	16	60		0	0	0					0		12	1	1	180			Chisq= 9.844 on 1 degrees of freedom, p=0.001704
	16	120		9	8	4					21		13	1	1	180
		180		13	13	6					32		14	1	1	180			1vs4
		240		14	14	10					38		15	1	1	180			Chisq= 0.001 on 1 degrees of freedom, p=0.975756
		300		15	15	13					43		16	1	1	180
		360		16	15	14					45		17	1	1	180			1vs5
	n TOTAL	420	2	16	15	15					46		18	1	1	180			Chisq= 12.503 on 1 degrees of freedom, p=0.000406
	48	480									46		19	1	1	180
ok355	15	0		0	0	0					0		20	1	1	240			1vs6
	13	60		0	0	0					0		21	1	1	240			Chisq= 0.992 on 1 degrees of freedom, p=0.319336
	16	120		2	1	2					5		22	1	1	240
		180		3	2	2					7		23	1	1	240			3vs4
		240		4	3	4					11		24	1	1	240			Chisq= 9.879 on 1 degrees of freedom, p=0.001672
		300		6	5	5					16		25	1	1	240
		360		7	6	5					18		26	1	1	240			5vs6
	n TOTAL	420	23	7	6	8					21		27	1	1	240			Chisq= 7.096 on 1 degrees of freedom, p=0.007726
	44	480									21		28	1	1	300
ok355;gar-2	15	0		0	0	0					0		29	1	1	300
	13	60		0	0	0					0		30	1	1	360
	16	120	2	1	2	5					8		31	1	1	420
		180		7	2	10					19		32	1	1	420
		240		8	3	11					22		33	1	1	420
		300		11	4	12					27		34	1	1	420
		360		13	7	12					32		35	1	0	60
	n TOTAL	420	9	13	8	12					33		36	1	0	60
	44	480									33		37	1	0	60
rt248	16	0		0	0	0					0		38	1	0	120
	16	60		0	0	0					0		39	1	0	420
	16	120	5	1	0	3					4		40	1	0	420
		180		2	3	4					9		41	1	0	420
		240		3	5	7					15		42	1	0	420
		300		3	5	8					16		43	1	0	420
		360		4	5	8					17		44	1	0	420
	n TOTAL	420	26	4	5	8					17		45	1	0	420
	48	480									17		46	1	0	420
rt248;gar-2	16	0		0	0	0					0		47	1	0	420
	16	60	2	0	0	0					0		48	1	0	420
	16	120	2	5	0	2					7		49	2	1	120
		180		5	5	7					17		50	2	1	120
		240		6	6	7					19		51	2	1	120
		300		7	7	8					22		52	2	1	120
		360		7	9	10					26		53	2	1	120
	n TOTAL	420	13	9	10	12					31		54	2	1	120
	48	480									31		55	2	1	120
													56	2	1	120
													57	2	1	120
													58	2	1	120
													59	2	1	120
													60	2	1	120
													61	2	1	120
													62	2	1	120
													63	2	1	120
													64	2	1	120
													65	2	1	120
													66	2	1	120
													67	2	1	120
													68	2	1	120
													69	2	1	120
													70	2	1	180
													71	2	1	180
													72	2	1	180
													73	2	1	180
													74	2	1	180
													75	2	1	180
													76	2	1	180
													77	2	1	180
													78	2	1	180
													79	2	1	180
													80	2	1	180
													81	2	1	240
													82	2	1	240
													83	2	1	240
													84	2	1	240
													85	2	1	240
													86	2	1	240
													87	2	1	300
													88	2	1	300
													89	2	1	300
													90	2	1	300
													91	2	1	300
													92	2	1	360
													93	2	1	360
													94	2	1	420
													95	2	0	420
													96	2	0	420
													97	3	1	120
													98	3	1	120
													99	3	1	120
													100	3	1	120
													101	3	1	120
													102	3	1	180
													103	3	1	180
													104	3	1	240
													105	3	1	240
													106	3	1	240
													107	3	1	240
													108	3	1	300
													109	3	1	300
													110	3	1	300
													111	3	1	300
													112	3	1	300
													113	3	1	360
													114	3	1	360
													115	3	1	420
													116	3	1	420
													117	3	1	420
													118	3	0	420
													119	3	0	420
													120	3	0	420
													121	3	0	420
													122	3	0	420
													123	3	0	420
													124	3	0	420
													125	3	0	420
													126	3	0	420
													127	3	0	420
													128	3	0	420
													129	3	0	420
													130	3	0	420
													131	3	0	420
													132	3	0	420
													133	3	0	420
													134	3	0	420
													135	3	0	420
													136	3	0	420
													137	3	0	420
													138	3	0	420
													139	3	0	420
													140	3	0	420
													141	4	1	120
													142	4	1	120
													143	4	1	120
													144	4	1	120
													145	4	1	120
													146	4	1	120
													147	4	1	120
													148	4	1	120
													149	4	1	180
													150	4	1	180
													151	4	1	180
													152	4	1	180
													153	4	1	180
													154	4	1	180
													155	4	1	180
													156	4	1	180
													157	4	1	180
													158	4	1	180
													159	4	1	180
													160	4	1	240
													161	4	1	240
													162	4	1	240
													163	4	1	300
													164	4	1	300
													165	4	1	300
													166	4	1	300
													167	4	1	300
													168	4	1	360
													169	4	1	360
													170	4	1	360
													171	4	1	360
													172	4	1	360
													173	4	1	420
													174	4	0	120
													175	4	0	120
													176	4	0	420
													177	4	0	420
													178	4	0	420
													179	4	0	420
													180	4	0	420
													181	4	0	420
													182	4	0	420
													183	4	0	420
													184	4	0	420
													185	5	1	120
													186	5	1	120
													187	5	1	120
													188	5	1	120
													189	5	1	180
													190	5	1	180
													191	5	1	180
													192	5	1	180
													193	5	1	180
													194	5	1	240
													195	5	1	240
													196	5	1	240
													197	5	1	240
													198	5	1	240
													199	5	1	240
													200	5	1	300
													201	5	1	360
													202	5	0	120
													203	5	0	120
													204	5	0	120
													205	5	0	120
													206	5	0	120
													207	5	0	420
													208	5	0	420
													209	5	0	420
													210	5	0	420
													211	5	0	420
													212	5	0	420
													213	5	0	420
													214	5	0	420
													215	5	0	420
													216	5	0	420
													217	5	0	420
													218	5	0	420
													219	5	0	420
													220	5	0	420
													221	5	0	420
													222	5	0	420
													223	5	0	420
													224	5	0	420
													225	5	0	420
													226	5	0	420
													227	5	0	420
													228	5	0	420
													229	5	0	420
													230	5	0	420
													231	5	0	420
													232	5	0	420
													233	6	1	120
													234	6	1	120
													235	6	1	120
													236	6	1	120
													237	6	1	120
													238	6	1	120
													239	6	1	120
													240	6	1	180
													241	6	1	180
													242	6	1	180
													243	6	1	180
													244	6	1	180
													245	6	1	180
													246	6	1	180
													247	6	1	180
													248	6	1	180
													249	6	1	180
													250	6	1	240
													251	6	1	240
													252	6	1	300
													253	6	1	300
													254	6	1	300
													255	6	1	360
													256	6	1	360
													257	6	1	360
													258	6	1	360
													259	6	1	420
													260	6	1	420
													261	6	1	420
													262	6	1	420
													263	6	1	420
													264	6	0	60
													265	6	0	60
													266	6	0	120
													267	6	0	120
													268	6	0	420
													269	6	0	420
													270	6	0	420
													271	6	0	420
													272	6	0	420
													273	6	0	420
													274	6	0	420
													275	6	0	420
													276	6	0	420
													277	6	0	420
													278	6	0	420
													279	6	0	420
													280	6	0	420

## Sheet: Fig 5b
control	Time	Paralysed	Total	Ratio		control	Time	Paralysed	Total	Ratio		control	Time	Paralysed	Total	Ratio		control	Time	Ratio	Ratio	Ratio	Average	STDEV	SEM
Trial 1	0	0	12	0		Trial 2	0	0	12	0		Trial 3	0	0	16	0		Trial 1+2+3	0	0	0	0	0	0	0
	60	0	12	0			60	1	11	0.0909091			60	2	14	0.142857			60	0	0.0909091	0.142857	0.0779221	0.0723086	0.0511299
	120	3	12	0.25			120	5	11	0.454545			120	5	14	0.357143			120	0.25	0.454545	0.357143	0.353896	0.102311	0.0723451
	180	4	12	0.333333			180	6	11	0.545455			180	6	14	0.428571			180	0.333333	0.545455	0.428571	0.435786	0.106245	0.0751262
	240	4	12	0.333333			240	6	11	0.545455			240	7	14	0.5			240	0.333333	0.545455	0.5	0.459596	0.111684	0.0789722
	300	6	12	0.5			300	6	11	0.545455			300	9	14	0.642857			300	0.5	0.545455	0.642857	0.562771	0.0729858	0.0516087
	360	8	12	0.666667			360	8	11	0.727273			360	11	14	0.785714			360	0.666667	0.727273	0.785714	0.726551	0.0595271	0.042092
	420	10	12	0.833333			420	8	11	0.727273			420	12	14	0.857143			420	0.833333	0.727273	0.857143	0.805916	0.06914	0.0488893
control;gar-2(ok520)	Time	Paralysed	Total	Ratio		control;gar-2(ok520)	Time	Paralysed	Total	Ratio		control;gar-2(ok520)	Time	Paralysed	Total	Ratio		control;gar-2(ok520)	Time	Ratio	Ratio	Ratio	Average	STDEV	SEM
Trial 1	0	0	12	0		Trial 2	0	0	13	0		Trial 3	0	0	16	0		Trial 1+2+3	0	0	0	0	0	0	0
	60	1	12	0.0833333			60	0	13	0			60	4	12	0.333333			60	0.0833333	0	0.333333	0.138889	0.173472	0.122663
	120	6	12	0.5			120	4	13	0.307692			120	8	12	0.666667			120	0.5	0.307692	0.666667	0.491453	0.17964	0.127024
	180	8	12	0.666667			180	7	13	0.538462			180	8	12	0.666667			180	0.666667	0.538462	0.666667	0.623932	0.0740193	0.0523395
	240	8	12	0.666667			240	11	13	0.846154			240	10	12	0.833333			240	0.666667	0.846154	0.833333	0.782051	0.100131	0.0708036
	300	10	12	0.833333			300	13	13	1			300	10	12	0.833333			300	0.833333	1	0.833333	0.888889	0.096225	0.0680414
	360	11	12	0.916667			360	13	13	1			360	11	12	0.916667			360	0.916667	1	0.916667	0.944444	0.0481125	0.0340207
	420	11	12	0.916667			420	13	13	1			420	12	12	1			420	0.916667	1	1	0.972222	0.0481125	0.0340207
mel-46(tm1739)	Time	Paralysed	Total	Ratio		mel-46(tm1739)	Time	Paralysed	Total	Ratio		mel-46(tm1739)	Time	Paralysed	Total	Ratio		mel-46(tm1739)	Time	Ratio	Ratio	Ratio	Average	STDEV	SEM
Trial 1	0	0	15	0		Trial 2	0	0	11	0		Trial 3	0	0	16	0		Trial 1+2+3	0	0	0	0	0	0	0
	60	0	15	0			60	0	11	0			60	4	16	0.25			60	0	0	0.25	0.0833333	0.144338	0.102062
	120	0	15	0			120	0	11	0			120	6	15	0.4			120	0	0	0.4	0.133333	0.23094	0.163299
	180	0	15	0			180	1	11	0.0909091			180	8	15	0.533333			180	0	0.0909091	0.533333	0.208081	0.285321	0.201752
	240	1	15	0.0666667			240	3	11	0.272727			240	8	15	0.533333			240	0.0666667	0.272727	0.533333	0.290909	0.233864	0.165367
	300	2	15	0.133333			300	3	11	0.272727			300	8	15	0.533333			300	0.133333	0.272727	0.533333	0.313131	0.203038	0.143569
	360	2	15	0.133333			360	4	11	0.363636			360	8	15	0.533333			360	0.133333	0.363636	0.533333	0.343434	0.200764	0.141961
	420	2	15	0.133333			420	5	11	0.454545			420	10	15	0.666667			420	0.133333	0.454545	0.666667	0.418182	0.26852	0.189872
mel-46(tm1739);gar-2(ok520)	Time	Paralysed	Total	Ratio		mel-46(tm1739);gar-2(ok520)	Time	Paralysed	Total	Ratio		mel-46(tm1739);gar-2(ok520)	Time	Paralysed	Total	Ratio		mel-46(tm1739);gar-2(ok520)	Time	Ratio	Ratio	Ratio	Average	STDEV	SEM
Trial 1	0	0	14	0		Trial 2	0	0	16	0		Trial 3	0	0	16	0		Trial 1+2+3	0	0	0	0	0	0	0
	60	0	13	0			60	0	16	0			60	1	16	0.0625			60	0	0	0.0625	0.0208333	0.0360844	0.0255155
	120	3	13	0.230769			120	5	16	0.3125			120	6	16	0.375			120	0.230769	0.3125	0.375	0.30609	0.0723287	0.0511441
	180	4	13	0.307692			180	7	16	0.4375			180	7	16	0.4375			180	0.307692	0.4375	0.4375	0.394231	0.0749445	0.0529938
	240	4	13	0.307692			240	11	16	0.6875			240	9	16	0.5625			240	0.307692	0.6875	0.5625	0.519231	0.193566	0.136872
	300	8	13	0.615385			300	11	16	0.6875			300	12	16	0.75			300	0.615385	0.6875	0.75	0.684295	0.0673649	0.0476342
	360	9	13	0.692308			360	12	16	0.75			360	15	16	0.9375			360	0.692308	0.75	0.9375	0.793269	0.128195	0.0906476
	420	9	13	0.692308			420	13	16	0.8125			420	15	16	0.9375			420	0.692308	0.8125	0.9375	0.814103	0.122604	0.0866941
1mM aldicarb			# censored	1st trial	2nd trial	3rd trial	4th trial	5th trial	6th trial	7th trial	total		id	mutation	status	survivaltime
Strain Name	n start for each trial	Time											1	1	1	120		1=control	1=paralyzed
+/+	12	0		0	0	0					0		2	1	1	120		2=control;gar-2(ok520)	0=not paralyzed
	12	60	3	0	1	2					3		3	1	1	120		3=mel-46(tm1739)
	16	120		3	5	5					13		4	1	1	120		4=mel-46(tm1739);gar-2(ok520)
		180		4	6	6					16		5	1	1	120
		240		4	6	7					17		6	1	1	120
		300		6	6	9					21		7	1	1	120
		360		8	8	11					27		8	1	1	120		1vs2
	n TOTAL	420	7	10	8	12					30		9	1	1	120		Chisq= 10.326 on 1 degrees of freedom, p=0.001312
	40	480									30		10	1	1	120
+/+;gar-2	12	0		0	0	0					0		11	1	1	120		1vs3
	13	60	4	1	0	4					5		12	1	1	120		Chisq= 12.586 on 1 degrees of freedom, p=0.000389
	16	120		6	4	8					18		13	1	1	120
		180		8	7	8					23		14	1	1	180		1vs4
		240		8	11	10					29		15	1	1	180		Chisq= 0.260 on 1 degrees of freedom, p=0.610
		300		10	13	10					33		16	1	1	180
		360		11	13	11					35		17	1	1	240		2vs3
	n TOTAL	420	1	11	13	12					36		18	1	1	300		Chisq= 35.552 on 1 degrees of freedom, p=2.4839E-9
	41	480									36		19	1	1	300
tm1739	15	0		0	0	0					0		20	1	1	300		2vs4
	11	60		0	0	4					4		21	1	1	300		Chisq= 8.044 on 1 degrees of freedom, p=0.004566
	16	120	1	0	0	6					6		22	1	1	360
		180		0	1	8					9		23	1	1	360		3vs4
		240		1	3	8					12		24	1	1	360		Chisq= 15.302 on 1 degrees of freedom, p=0.000092
		300		2	3	8					13		25	1	1	360
		360		2	4	8					14		26	1	1	360
	n TOTAL	420	24	2	5	10					17		27	1	1	360
	42	480									17		28	1	1	420
tm1739;gar-2	14	0		0	0	0					0		29	1	1	420
	16	60	1	0	0	1					1		30	1	1	420
	16	120		3	5	6					14		31	1	0	60
		180		4	7	7					18		32	1	0	60
		240		4	11	9					24		33	1	0	60
		300		8	11	12					31		34	1	0	420
		360		9	12	15					36		35	1	0	420
	n TOTAL	420	8	9	13	15					37		36	1	0	420
	46	480									37		37	1	0	420
													38	1	0	420
													39	1	0	420
													40	1	0	420
													41	2	1	60
													42	2	1	60
													43	2	1	60
													44	2	1	60
													45	2	1	60
													46	2	1	120
													47	2	1	120
													48	2	1	120
													49	2	1	120
													50	2	1	120
													51	2	1	120
													52	2	1	120
													53	2	1	120
													54	2	1	120
													55	2	1	120
													56	2	1	120
													57	2	1	120
													58	2	1	120
													59	2	1	180
													60	2	1	180
													61	2	1	180
													62	2	1	180
													63	2	1	180
													64	2	1	240
													65	2	1	240
													66	2	1	240
													67	2	1	240
													68	2	1	240
													69	2	1	240
													70	2	1	300
													71	2	1	300
													72	2	1	300
													73	2	1	300
													74	2	1	360
													75	2	1	360
													76	2	1	420
													77	2	0	60
													78	2	0	60
													79	2	0	60
													80	2	0	60
													81	2	0	420
													82	3	1	120
													83	3	1	120
													84	3	1	120
													85	3	1	120
													86	3	1	120
													87	3	1	120
													88	3	1	180
													89	3	1	180
													90	3	1	180
													91	3	1	240
													92	3	1	240
													93	3	1	240
													94	3	1	300
													95	3	1	360
													96	3	1	420
													97	3	1	420
													98	3	1	420
													99	3	0	120
													100	3	0	420
													101	3	0	420
													102	3	0	420
													103	3	0	420
													104	3	0	420
													105	3	0	420
													106	3	0	420
													107	3	0	420
													108	3	0	420
													109	3	0	420
													110	3	0	420
													111	3	0	420
													112	3	0	420
													113	3	0	420
													114	3	0	420
													115	3	0	420
													116	3	0	420
													117	3	0	420
													118	3	0	420
													119	3	0	420
													120	3	0	420
													121	3	0	420
													122	3	0	420
													123	3	0	420
													124	4	1	60
													125	4	1	120
													126	4	1	120
													127	4	1	120
													128	4	1	120
													129	4	1	120
													130	4	1	120
													131	4	1	120
													132	4	1	120
													133	4	1	120
													134	4	1	120
													135	4	1	120
													136	4	1	120
													137	4	1	120
													138	4	1	180
													139	4	1	180
													140	4	1	180
													141	4	1	180
													142	4	1	240
													143	4	1	240
													144	4	1	240
													145	4	1	240
													146	4	1	240
													147	4	1	240
													148	4	1	300
													149	4	1	300
													150	4	1	300
													151	4	1	300
													152	4	1	300
													153	4	1	300
													154	4	1	300
													155	4	1	360
													156	4	1	360
													157	4	1	360
													158	4	1	360
													159	4	1	360
													160	4	1	420
													161	4	0	60
													162	4	0	420
													163	4	0	420
													164	4	0	420
													165	4	0	420
													166	4	0	420
													167	4	0	420
													168	4	0	420
													169	4	0	420

## Sheet: Fig 5c
RFP::SNB-1
Synapse #	Width						Total Volume						Linear Density
	control	smn-1(ok355)	smn-1(ok355);gar-2(ok520)	smn-1(rt248)	smn-1(rt248);gar-2(ok520)	control:gar-2(ok520)	control	smn-1(ok355)	smn-1(ok355);gar-2(ok520)	smn-1(rt248)	smn-1(rt248);gar-2(ok520)	control:gar-2(ok520)	control	smn-1(ok355)	smn-1(ok355);gar-2(ok520)	smn-1(rt248)	smn-1(rt248);gar-2(ok520)	control;gar-2(ok520)
1	4.0769	6	6.4286	11.4	9.381	16.8125	2355.2	3090	4137.6	9703	6709.6	14405	0.0144	0.0024	0.0368	0.0207	0.0478	0.0295
2	8.4118	7.375	9.5882	3.3333	16.875	12.5	6632.7	4284.9	5974.9	1792.3	13544	9507.9	0.0285	0.0117	0.0207	0.0029	0.0396	0.0423
3	4.7778	3	22.32	8.5085	9.2381	21.5714	2745.9	1600	18245	5964.4	5639.3	16684	0.024	0	0.0314	0.0446	0.0233	0.0181
4	9.5833	10.6897	16.3636	13.9149	11	18.3778	7862.2	6962	12923	10899	8360.1	14672	0.0286	0.0384	0.0407	0.0432	0.0481	0.0342
5	17.871	10.1429	16	5.5143	12.069	17.8788	14680	9699.5	12155	4080.3	10556	14897	0.0398	0.023	0.001	0.0434	0.0338	0.0322
6	12.3793	16.3846	9.7	9.4	16.3333	9.1429	9224.1	11797	6971.3	5728.6	11739	8300.1	0.0342	0.018	0.0116	0.0039	0.0035	0.0211
7	6.7895	5.037	11.125	7.8	12.4091	19	5270.4	3138.2	7464.4	5464.6	10473	17411	0.0221	0.0281	0.0469	0.0269	0.0159	0.0266
8	14.5385	8.9333	12.5	5	12.2381	15.087	10692	5370.9	10233	2591	9718	11488	0.0168	0.012	0.0063	0.0011	0.0215	0.0314
9	14.0714	6.6667	4.7778	12	9.0526	12.8846	12019	3893	2942.6	8402	6214.1	10190	0.0175	0.0032	0.0091	0.0014	0.0392	0.0362
10	11.125	9.4615	10.9762	7.6667	9.1613	10.3077	8326.6	7323.7	8849.2	4373.7	7776.5	8753.4	0.0307	0.0557	0.0627	0.004	0.0456	0.0224
11	12.7778	10	17.3214	8.7273	17.0556	22.625	10105	6274	13735	6368.9	13936	19181	0.0333	0.008	0.0334	0.0203	0.0231	0.0243
12	12.3929	8.2	13.1579	8.9091	6.75	18.28	11189	5675.5	11642	5156.7	4071	15103	0.0291	0.0301	0.0315	0.0085	0.0048	0.0222
13	17.5185	8.9643	9.6364	15	10.2273	5	13840	6083.7	6581.1	13465	7455.1	2643	0.0245	0.034	0.0174	0.0118	0.0423	0.00066269
14	16.1667	4.0909	7.4857	6.25	13.3	13.9474	12902	2363.7	5502.5	3467.5	13200	11941	0.036	0.0152	0.055	0.0065	0.015	0.0202
15	6.1765	3.5	11.1111	15.1538	12.087	16.55	4558.7	1879	8869.3	11239	10697	13720	0.0665	0.0013	0.0209	0.0109	0.0381	0.0213
16	7.963	2.3333	15.3659	7.6	9.7368	11.7222	6361.8	1222.2	12931	4533.8	6171.4	10712	0.0502	0.0087	0.0454	0.0041	0.0291	0.017
17	11	2.8333	13.52	7.5	18.0286	20.2917	8227.2	1450.8	10150	4437.6	16150	15210	0.0343	0.0044	0.0315	0.0097	0.0363	0.0306
18	12	2.8333	7	15.4	11.5	8.7381	10433	1450.8	4169.2	14081	11120	6944	0.0333	0.0044	0.005	0.025	0.0172	0.0409
19	12.8621	6	15.9677	6.75	11.25	16.8333	10792	3100	14311	4215.5	9869.6	14925	0.034	0	0.0303	0.0042	0.0334	0.0178
20	11.1837	9.3659	21.4667	7.5333	10.2778	12.12	8770.5	5972.1	19071	4767.3	7420.3	10729	0.0372	0.0256	0.0236	0.0169	0.0398	0.0342
21	12.8056	3	3	6.8333	4	12.12	10443	1575.7	1765	4135.7	2406	10729	0.039	0.0026	0.0033	0.0068	0.0245	0.0342
22	10.5758	5.6667	9	1	10.5	14.8605	7540.9	3161	5130	502	6575.3	13571	0.0306	0.0121	0.001	0.0025	0.0332	0.0324
23	8.6471	5.1176	17.875	11.4706	14.4	8.4074	6624.2	2874.5	14316	7809.9	9058.2	6834.8	0.0353	0.0156	0.0264	0.0176	0.0065	0.0263
24	12.6207	5	9.9286	9.3421		10.5357	9030.2	2934.2	6297.9	6433.2		7683.4	0.0289	0.0077	0.0156	0.0322		0.0273
25	10.2273	2.5	7.9167	6.7143		14.3333	8801.4	1351.5	5560.3	4157.3		13277	0.0244	0.0057	0.0104	0.014		0.0204
26	11.56	8.6667	14				8916.8	5894.8	12491				0.0243	0.0116	0.0147
27	11.56		16.5217				8916.8		13299				0.0243		0.0307
28	17.4737						15850						0.0345
29	17.2105						13654						0.0356
30	11.7						9023.5						0.0135
31	9.6923						6944.7						0.0252
32
Average	11.54	6.60626	12.2242	8.74886	11.6031	14.3971	9120.41	4247.03	9471.01	6150.77	9080.85	11980.5	0.0306645	0.0145962	0.0245667	0.015324	0.0287652	0.0265505
SEM	0.640822	0.662039	0.929799	0.724866	0.698102	0.889107	575.812	533.942	881.073	688.628	698.831	771.296	0.00186833	0.0026972	0.00319452	0.00273316	0.00284355	0.00179072
control to ok355 (Mann Whitney)	p=0.0001						p=0.0001						p=0.0001
control to ok355;ok520 (Mann Whitney)	p=0.76418						p=1.000						p=0.08012
ok355 to ok355;ok520 (Mann Whitney)	p=0.0001						p=0.0001						p=0.02034
control to contol;ok520 (Mann Whitney)	p=0.0139						p=0.00512						p=0.17068
control;ok520 to ok355;ok520 (Mann Whitney)	p=0.08364						p=0.02642						p=0.41222
control to rt248 (Mann Whitney)	p=0.00544						p=0.00112						p=0.0001
control to rt248;ok520 (Mann Whitney)	p=0.83366						p=0.9124						p=0.9681
rt248 to rt248;ok520 (Mann Whitney)	p=0.00374						p=0.0041						p=0.00222
control;ok520 to rt248;ok520 (Mann Whitney)	p=0.0232						p=0.0056						p=0.36812
% change compared to control		-42.7532	5.92958	-24.1864	0.546895	24.7586		-53.4338	3.8441	-32.5604	-0.433808	31.3588		-52.4005	-19.8857	-50.0269	-6.1938	-13.4162
		***		**		*		***		**		*		***		***
