# Supplementary material for: Decreased microRNA levels lead to deleterious increases in neuronal M2 muscarinic receptors in Spinal Muscular Atrophy models
Source: eLife. 2017 May 2;6:e20752. doi: 10.7554/eLife.20752 (PMC5413352; doi:10.7554/eLife.20752)
Supplement: Supplementary file 1. — (A) Summary of synaptic protein localization experiments; percent change from control for all metrics. (B) Summary of C. elegans phenotypes for selected loss of function alleles from this study as well as those identified in previous literature. Related to Figures 1–6 and their figure supplements. DOI: http://dx.doi.org/10.7554/eLife.20752.035 [file elife-20752-supp1.xlsx]

## Sheet: Supplementary File 1A
Supplementary File 1A: Summary of synaptic protein localization experiments; percent change from control for all metrics. Related to Figures 1-3, Figure 5, Figures S2-S3, and Figure S6.
O'Hern et al.
Reference Figure:	RFP::SNB-1 (vs. control)				Reference Figure:	APT-4::GFP (vs. control)				Reference Figure:	ITSN-1::GFP (vs. control)				Reference Figure:	SYD-2::GFP (vs. control)
		Width	Intensity	Linear Density			Width	Intensity	Linear Density			Width	Intensity	Linear Density
5	smn-1(ok355)	-43%***	-53%***	-52%***	S6	smn-1(ok355)	-16%*	-20%*	42%*
S6	smn-1(rt248)	-24%**	-33%**	-50%***
5	smn-1(ok355);gar-2(ok520)	0.06	0.04	0.2	S6	smn-1(ok355);gar-2(ok520)	-13%	-16%	0.065
S6	smn-1(rt248);gar-2(ok520)	0.01	0	-6%
5 & S6	control; gar-2(ok520)	25%*	31%*	-13%	S6	control; gar-2(ok520)	-19%*	-23%*	-17%
2	smn-1(ok355)	-26%*	-35%**	-31%**	S2	smn-1(ok355)	-16%*	-20%*	41%*
2	smn-1(ok355);exPRM8	59%*	76%*	-17%*	S2	smn-1(ok355);exPRM8	-18%**	-25%**	1%
2	control; exPRM8	0.13	0.16	-17%
1	mel-46(tm1739)	-29%**	-45%***	-81%***	S2	mel-46(tm1739)	-2%	0.02	23%*	n/a	mel-46(tm1739)	2%	0.02	-4%
1	mel-46(tm1739);exPRM8	0.1	0.19	-36%***
3	mir-2(gk259)	-7%	-5%	70%*	S3	mir-2(gk259)	-22%*	-25%*	-32%**	S3	mir-2(gk259)	-20%**	-20%*	0.01	S3	mir-2(gk259)	0.07	0.05	0.08
					S3	mir-2(n4108)	-20%**	-20%*	-37%***	S3	mir-2(n4108)	-22%**	-25%**	-9%

## Sheet: Supplementary File 1B
Supplementary File 1B: Summary of C. elegans phenotypes for selected loss of function alleles from this study as well as those identified in previous literature. Related to Figures 1-5, Figures S1-S4, and Figure S6
O'Hern et al.
		Summary of Phenotypes
		smn-1(ok355) and smn-1(rt248)	mel-46(tm1739)	mir-2(gk259)	gar-2(ok520)	gar-2(nuIs155)
	pharyngeal pumping rates	decreased***	decreased#	decreased#	decreased	unknown
	aldicarb response	resistant***	resistant#	resistant#	hypersensitive#***	resistant#
	SNB-1 puncta width	decreased***	decreased	no change	increased	unknown
	SNB-1 puncta intensity	decreased***	decreased	no change	increased	unknown
	SNB-1 puncta linear density	decreased***	decreased	increased	no change	unknown
	APT-4 puncta width	decreased***	no change	decreased#	decreased	unknown
	APT-4 puncta intensity	decreased***	no change	decreased#	decreased	unknown
	APT-4 puncta linear density	increased***	increased	decreased#	no change	unknown
	ITSN-1 puncta width	decreased***	no change	decreased#	unknown	unknown
	ITSN-1 puncta intensity	decreased***	no change	decreased#	unknown	unknown
	ITSN-1 puncta linear density	increased***	no change	no change#	unknown	unknown
	lifespan	decreased	decreased	unknown*	unknown*	unknown*
	body length	decreased	decreased**	unknown*	unknown*	unknown*
					* no overt defect observed
					**overt defect detected, but not quantified
		Previously reported by:			***replicated in this study
		Dimitriadi et al. 2016			# additional alleles and/or RNAi confirm these phenotypes
		Dittman and Kaplan 2008
		Briese et al. 2009			Additional alleles:
		Minasaki et al. 2008			mir-2(n4108)
					mel-46(yt5)
					mel-46(ok3760)
