# Supplementary material for: Decreased microRNA levels lead to deleterious increases in neuronal M2 muscarinic receptors in Spinal Muscular Atrophy models
Source: eLife. 2017 May 2;6:e20752. doi: 10.7554/eLife.20752 (PMC5413352; doi:10.7554/eLife.20752)
Supplement: Supplementary file 2. — (A) Strains used for this work; related to materials and methods. (B) Primers and ssODNs used for this work; related to materials and methods. (C) Arrays/integrated lines/alleles with abbreviation in text and figures. DOI: http://dx.doi.org/10.7554/eLife.20752.036 [file elife-20752-supp2.xlsx]

## Sheet: Supplementary File 2a
Strain	Genotype
N2
QA273	mel-46(tm1739)IV; ytEx211 [pRM8(mel-46 +); sur-5::GFP]
XE1581	wpSi10 [unc-17p::rde-1::SL2::sid-1; Cb-unc-119(+)] II; eri-1(mg366) IV; rde-1(ne219) V; lin-15B(n744) X
KP3948	eri-1(mg366) IV; lin-15B(n744) X
HA2896	mel-46(tm1739)IV/nT1(IV:V); nuIs184[unc-129p::apt-4::GFP]X
HA2881	+/nT1(IV:V); nuIs184[unc-129p::apt-4::GFP]X
KP3939	nuIs175[myo-2::RFP; Punc-129::RFP::snb-1]X
HA2902	mel-46(tm1739)IV; nuIs175[myo-2::RFP; Punc-129::RFP::snb-1]X; ytEx211 [pRM8(mel-46 +); sur-5::GFP]
QA269	mel-46(yt5)IV; ytEx209 [pRM8(mel-46 +); sur-5::GFP]
VC3108	mel-46(ok3760)IV
XE1375	lin-15B(n744)X; eri-1(mg366) IV; rde-1(ne219) V; wpSi1[Punc-47::rde-1:SL2:sid-1; Cbunc-119(+)]II
HA1981	+/hT2(I;III)
LM99	smn-1(ok355)I/hT2(I;III)
HA2903	smn-1(ok355)I/hT2(I;III); ytEx211[pRM8(mel-46 +); sur-5::GFP]
HA2812	+/hT2(I;III); ytEx211[pRM8(mel-46 +); sur-5::GFP]
HA2265	+/hT2(I;III);nuIs184[unc-129p::apt-4::GFP]X
HA2266	smn-1(ok355)I/hT2(I;III);nuIs184[unc-129p::apt-4::GFP]X
HA2904	smn-1(ok355)I/hT2(I;III);nuIs184[unc-129p::apt-4::GFP]X; rtEx855[pRM8(mel-46 +); myo-3p::mCherry]
HA2827	+/hT2(I;III); nuIs175[myo-2::RFP; Punc-129::RFP::snb-1]X
HA2826	smn-1(ok355)I/hT2(I;III); nuIs175[myo-2::RFP; Punc-129::RFP::snb-1]X
HA2905	smn-1(ok355)I/hT2(I;III); nuIs175[myo-2::RFP; Punc-129::RFP::snb-1]X; ytEx211 [pRM8(mel-46 +); sur-5::GFP]
HA2816	+/hT2(I;III); nuIs175[myo-2::RFP; Punc-129::RFP::snb-1]X; ytEx211 [pRM8(mel-46 +); sur-5::GFP]
HA2729	mir-2(gk259)I
HA2732	mir-2(gk259)I; rtEx853[unc-17p::mir-2; myo-2p::mCherry] line #1
HA2731	mir-2(gk259)I; rtEx854[unc-17p::GFP; myo-2p::mCherry] line #1
HA2733	mir-2(gk259)I; rtEx853[unc-17p::mir-2; myo-2p::mCherry] line #2
HA2734	mir-2(gk259)I; rtEx854[unc-17p::GFP; myo-2p::mCherry] line #2
KP5659	nuIs184[unc-129p::apt-4::GFP]X
HA2886	mir-2(gk259)I; nuIs184[unc-129p::apt-4::GFP]X
HA2730	mir-2(n4108)I
HA2906	mir-2(n4108)I; nuIs184[unc-129p::apt-4::GFP]X
HA2809	mir-2(gk259)I; nuIs175[myo-2::RFP; Punc-129::RFP::snb-1]X
HA2467	nuIs214[unc-129p::itsn-1::GFP]III; him-5(e1467)V
HA2819	mir-2(gk259)I; nuIs214[unc-129p::itsn-1::GFP]III
HA2892	mir-2(n4108)I; nuIs214[unc-129p::itsn-1::GFP]III
KP3902	nuIs160[unc-129p::GFP::syd-2]III
HA2808	mir-2(gk259)I; nuIs160[unc-129p::GFP::syd-2]III
HA2884	smn-1(rt280)I
HA2877	smn-1(rt280)I; rtEx855[pRM8(mel-46 +); myo-3p::mCherry]
HA2807	mir-2(gk259)I; gar-2(ok520)III
HA2810	gar-2(ok520)III
HA2930	rtEx856[unc-17p::GFP::gar-2 3’UTRwt; myo-2p::mCherry]
HA2907	rtIs56[unc-17p::GFP::gar-2 3’UTRwt; myo-2p::mCherry]
HA2908	mir-2(gk259)I; rtIs56[unc-17p::GFP::gar-2 3’UTRwt; myo-2p::mCherry]
HA2931	rtEx857[unc-17p::GFP::gar-2 3’UTRscr; myo-2p::mCherry]
HA2909	rtIs57[unc-17p::GFP::gar-2 3’UTRscr; myo-2p::mCherry]
HA2910	mir-2(gk259)I; rtIs57[unc-17p::GFP::gar-2 3’UTRscr; myo-2p::mCherry]
HA2895	+/hT2(I;III); rtIs56[unc-17p::GFP::gar-2 3’UTRwt; myo-2p::mCherry]
HA2911	smn-1(ok355)I/hT2(I;III); rtIs56[unc-17p::GFP::gar-2 3’UTRwt; myo-2p::mCherry]
HA2912	smn-1(ok355)I/hT2(I;III); rtIs56[unc-17p::GFP::gar-2 3’UTRwt; myo-2p::mCherry]; rtEx855[pRM8(mel-46 +); myo-3p::mCherry]
HA2913	+/hT2(I;III); rtIs56[unc-17p::GFP::gar-2 3’UTRwt; myo-2p::RFP]; rtEx855[pRM8(mel-46 (+); myo-3p::RFP]
HA2914	+/hT2(I;III); rtIs57[unc-17p::GFP::gar-2 3’UTRscr; myo-2p::RFP]
HA2915	smn-1(ok355)I/hT2(I;III); rtIs57[unc-17p::GFP::gar-2 3’UTRscr; myo-2p::RFP]
HA2916	smn-1(ok355)I/hT2(I;III); rtIs57[unc-17p::GFP::gar-2 3’UTRscr; myo-2p::RFP]; rtEx855[pRM8(mel-46 +); myo-3p::RFP]
HA2917	+/hT2(I;III); rtIs57[unc-17p::GFP::gar-2 3’UTRscr; myo-2p::RFP]; rtEx855[pRM8(mel-46 +); myo-3p::RFP]
HA2883	rtIs58[unc-17p::GFP::gar-2 3’UTRscr; myo-2p::mCherry]
HA2887	mir-2(gk259)I; rtIs58[unc-17p::GFP::gar-2 3’UTRscr; myo-2p::RFP]
HA2894	smn-1(ok355)/hT2(I); gar-2(ok520)/hT2(III)
HA2918	+/hT2(I); gar-2(ok520)/hT2(III)
HA2919	smn-1(rt248)/hT2(I); gar-2(ok520)/hT2(III)
HA2920	smn-1(ok355)/hT2(I); gar-2(ok520)/hT2(III); nuIs184[unc-129p::apt-4::GFP]X
HA2921	+/hT2(I); gar-2(ok520)/hT2(III); nuIs184[unc-129p::apt-4::GFP]X
HA2922	smn-1(rt248)/hT2(I); gar-2(ok520)/hT2(III); nuIs184[unc-129p::apt-4::GFP]X
HA2878	smn-1(ok355)/hT2(I); gar-2(ok520)/hT2(III); nuIs175[myo-2::RFP; Punc-129::RFP::snb-1]X
HA2893	+/hT2(I); gar-2(ok520)/hT2(III); nuIs175[myo-2::RFP; Punc-129::RFP::snb-1]X
HA2923	smn-1(rt248)/hT2(I); gar-2(ok520)/hT2(III); nuIs175[myo-2::RFP; Punc-129::RFP::snb-1]X
CZ4111	vab-2(ju1)IV
NU3	dbl-1(nk3)V
KU4	sek-1(km4)X
HA2805	mir-2(gk259)I; vab-2(ju1)IV
HA2813	mir-2(gk259)I; dbl-1(nk3)V
HA2818	mir-2(gk259)I; sek-1(km4)X
TU3401	sid-1(pk3321)V; uIs69[pCFJ90(myo-2p::mCherry); unc-119p::sid-1]V
HA2814	mel-46(tm1739)IV/nT1(IV:V)
HA2924	+/nT1(IV:V)
HA2925	gar-2(ok520)III;mel-46(tm1739)IV/nT1(IV:V)
HA2926	gar-2(ok520)III;+/nT1(IV:V)
HA3176	+/hT2(I;III); rtIs64[unc-17p::MEL-46::GFP::unc-54 3’UTR; myo-2p::RFP]
HA3177	smn-1(ok355)I/hT2(I;III); rtIs64[unc-17p::MEL-46::GFP::unc-54 3’UTR; myo-2p::RFP]
HA3178	+/hT2(I;III); rtIs65[unc-17p::MEL-46::GFP::unc-54 3’UTR; myo-2p::RFP]
HA3179	smn-1(ok355)I/hT2(I;III); rtIs65[unc-17p::MEL-46::GFP::unc-54 3’UTR; myo-2p::RFP]
HA3180	gar-2(rt317)III
HA3181	gar-2(rt318)III
GE24	pha-1(e2123)III

## Sheet: Supplementary File 2b
Plasmid	Fragment	Primers for amplification
pHA#756	unc-17 promoter	5-tcccatccgcttcatccaaaagc-3 and 5- ataaaatattccagggggagagagagag-3
pHA#755	miR-2 pre-miRNA	5-taaacagtatacagaaagccatc-3 and 5-acagtgcaacaggcagcacatc-3
pHA#758	gar-2 3’UTRwt	5-tcgcatttttcaattagttcaccgc-3 and 5-cgaataaattttctaggatgtgt-3
pHA#761	gar-2 3’UTRscr	5-ccatggatatttactctgtgataatcttgtgtgttcgcctatctatcgaatttattcgaataaattttcta
		ggatgtgtactagt-3 and 5-actagtacacatcctagaaaatttattcgaataaattcgatagat
		aggcgaacacacaagattatcacagagtaaatatccatgg-3
pHA#764	SMN-1 sgRNA#1	5-ctgtaatatcaaacatttagatttgcaattcaattatatagggacc-3 and
		5-ggcgacatgggttttagagctagaaatagcaagttaaaataaggc-3
pHA#765	SMN-1 sgRNA#2	5-taatatatacaaacatttagatttgcaattcaattatatagggacc-3 and
		5-cagggcgacagttttagagctagaaatagcaagttaaaataaggc-3
pHA#766	SMN-1 5’ arm of homology	5’ arm forward primer
		5- acgttgtaaaacgacggccagtcgccggcagattgttgctggatcggcttc-3;
		5’ arm reverse primer
		5- tccagtgaacaattcttctcctttactcatgtcgccctgtaatatatac-3
pHA#766	SMN-1 3’ arm of homology	3’arm forward primer
		5- cgtgattacaaggatgacgatgacaagagaatggaggtagacgatgtttgg-3;
		3’arm reverse primer
		5- tcacacaggaaacagctatgaccatgttatctgattaacaggggccattgcg-3
pHA#790	MEL-46 coding region	5’- atggagttctccgaggtaatcgagg-3’ and 5’- tctcaatttccaccaaaatttctggcaaacg-3’
pHA#792	GFP amplification for Gibson assembly	5’- gaactcgtttgccagaaattttggtggaaatactgctccaaagaagaagcgtaagg-3’ and
		5’- ggtagcgaccggcgctcagttggaattctcatttgtatagttcatccatgccatgtg-3’
pHA#793	GAR-2 sgRNA	5’- atcggaaagtcaaacatttagatttgcaattcaattatatagggacc-3’ and
		5’- cacctttccagttttagagctagaaatagcaagttaaaataaggc-3’
	gar-2 3’UTRwt ssODN	5’-cctagaaaatttattcgaataaattcgatagataggcgaacacacaagattatcacagag
		taaatatccatagaaaggtgatcggaaagtaaatttgtggtttttttgctcagagatcaccttc -3’
	gar-2 3’UTRscr ssODN	5’- tcctagaaaatttattcgaataaattcgatagataggcgaacacacaagataagtaata
		gatactactccatagaaaggtgatcggaaagtaaatttgtggtttttttgctcagagatcaccttc-3’

## Sheet: Supplementary File 2c
Strain	Extrachromosomal Array	Referred to in figures/test as:
QA273	ytEx211 [pRM8(mel-46 +); sur-5::GFP]	[mel-46(+)#1]
HA2904	rtEx855 [pRM8(mel-46 +); myo-3p::mCherry]	[mel-46(+)#2]
QA269	ytEx209 [pRM8(mel-46 +); sur-5::GFP]	[mel-46(+)#3]
HA2732	rtEx853 [unc-17p::mir-2; myo-2p::mCherry] line	[ACh::mir-2(+)]
HA2731	rtEx854 [unc-17p::GFP; myo-2p::mCherry] line	[ACh::GFP]
Strain	Integration	Referred to in figures/test as:
HA2907	rtIs56 [unc-17p::GFP::gar-2 3’UTRwt; myo-2p::mCherry]	unc-17p-ACh::GFP::gar-2 3’UTRwt
HA2909	rtIs57 [unc-17p::GFP::gar-2 3’UTRscr; myo-2p::mCherry]	unc-17p-ACh::GFP::gar-2 3’UTRscr#1
HA2883	rtIs58 [unc-17p::GFP::gar-2 3’UTRscr; myo-2p::mCherry]	unc-17p-ACh::GFP::gar-2 3’UTRscr#2
HA3176	rtIs64 [unc-17p::MEL-46::GFP::unc-54 3’UTR; myo-2p::RFP]	[ACh::mel-46::GFP #1]
HA3178	rtIs65 [unc-17p::MEL-46::GFP::unc-54 3’UTR; myo-2p::RFP]	[ACh::mel-46::GFP #2]
Strain	Allele	Referred to in figures/test as:
HA3180	gar-2(rt317)III	gar-2 UTRwtC
HA3181	gar-2(rt318)III	gar-2 UTRscrC
